# Supplementary material for: Risk factors in DUX4-positive childhood and adolescent B-cell acute lymphoblastic leukemia
Source: Blood Cancer J. 2024 Jul 22;14(1):119. doi: 10.1038/s41408-024-01099-3 (PMC11263571; doi:10.1038/s41408-024-01099-3)
Supplement: Supplementary file 2 — Supplementary Table S1 [file 41408_2024_1099_MOESM2_ESM.txt]

Gene	47857	47858	47862	47867	54588	54593	54595	54597	54599	54603	54606	54608	54611	54613	55416	55423	55425	55430	55432	55437	55439	58115	58116	58117	58118	58122	58123	58124	58129	58130	73531	83910	83921	84592	84595	84598	84604	84607	84608	84609	84915	84979	84982	84984	84986	85470	85480	115569	115577
A1BG	90	48	29	28	55	6	47	16	64	22	38	39	41	22	37	41	24	33	29	25	32	11	26	40	34	105	38	24	25	17	18	18	23	33	9	49	44	31	27	130	26	92	46	39	37	47	19	36	39
A1BG-AS1	831	539	435	407	802	74	460	554	397	354	231	471	597	256	692	254	243	242	288	335	290	234	261	520	213	340	501	202	226	186	477	348	356	375	152	835	879	475	318	1223	125	1017	136	573	293	380	272	524	302
A1CF	2	0	0	5	0	0	0	0	0	0	0	0	0	0	2	0	0	0	0	0	1	0	0	1	1	0	0	0	0	0	0	0	0	0	0	0	0	0	0	0	0	1	0	0	0	0	0	0	0
A2M	37	112	0	44	1	10	4	8	0	3	4	0	29	19	1	19	8	1	11	10	11	123	8	9	120	8	8	113	2	40	2	33	9	188	25	6	63	17	8	10	41	0	58	163	8	6	0	12	1
A2M-AS1	247	121	136	136	3	0	5	9	9	4	4	8	11	5	59	1	6	5	2	1	2	93	18	4	7	11	2	10	9	25	60	13	5	21	13	32	5	10	4	17	8	4	53	5	1	41	6	0	17
A2ML1	18	22	8	69	0	0	2	1	7	8	5	0	2	0	15	4	13	11	8	3	2	0	0	1	7	0	9	0	0	1	5	2	1	2	0	3	1	0	0	0	2	0	1	1	0	1	2	0	1
A2ML1-AS1	3	0	10	16	0	0	0	1	0	0	0	0	0	0	5	1	2	6	2	6	4	4	4	3	5	4	5	5	2	4	12	2	3	1	2	4	4	0	0	0	4	0	3	1	2	6	0	1	1
A2ML1-AS2	0	0	0	0	0	0	0	0	0	0	0	0	0	2	0	0	0	0	0	0	0	1	0	0	0	0	0	0	0	0	0	0	0	0	0	0	0	0	0	0	0	0	0	0	0	1	0	0	0
A2MP1	14	14	1	6	0	0	2	1	1	0	0	1	0	0	9	0	4	1	3	1	3	1	0	0	4	0	3	1	1	0	1	1	0	0	1	2	6	0	3	4	0	0	0	1	2	0	0	0	0
A3GALT2	12	10	6	0	38	2	9	3	9	17	0	5	27	0	1	18	12	4	8	6	1	4	5	5	6	9	2	4	18	5	5	2	2	3	1	20	5	5	20	3	11	8	6	9	9	12	16	25	3
A4GALT	28	27	0	8	3	249	1	18	14	140	64	4	8	41	16	5	1	30	25	0	9	3	9	0	181	28	1	46	5	27	56	45	8	70	7	19	126	12	32	4	11	17	110	12	1	9	23	7	5
A4GNT	8	0	0	21	0	0	0	0	0	0	0	0	0	1	1	2	1	2	0	0	0	0	0	0	0	0	0	0	0	0	0	0	0	0	0	1	1	0	0	0	0	1	1	2	0	0	0	0	0
AAAS	2031	1591	1549	1254	71	308	555	401	828	229	562	774	346	1181	1119	119	181	711	675	1044	1099	917	1416	139	734	789	1238	862	464	677	1137	883	1229	1111	1818	688	874	459	642	381	374	637	805	580	328	690	401	393	712
AACS	1693	634	507	326	94	45	1556	127	659	219	100	317	186	128	117	75	200	43	157	174	146	130	323	270	343	233	537	144	58	166	255	261	447	272	181	1104	129	116	260	778	190	1035	359	113	105	444	386	107	689
AACSP1	11	1	2	14	0	0	0	0	1	0	1	1	0	0	4	2	2	0	1	1	0	0	1	0	0	1	0	0	2	0	0	0	0	0	0	0	0	0	0	0	0	0	0	0	0	0	1	1	0
AADAC	0	0	0	0	0	0	0	0	0	0	0	0	0	0	2	0	0	1	0	0	1	0	0	0	0	0	0	0	0	0	0	0	0	0	0	0	0	0	0	0	0	0	0	0	0	0	0	0	0
AADACL2	5	4	2	25	0	0	0	0	1	0	0	0	0	0	10	0	1	1	0	1	1	0	0	0	0	0	0	0	0	0	0	0	0	0	0	0	0	0	0	0	0	0	0	0	0	0	0	0	0
AADACL2-AS1	0	0	0	0	0	0	0	0	0	0	0	0	0	0	0	0	0	0	0	0	0	0	0	0	0	0	0	0	0	0	0	0	0	0	0	0	4	1	0	0	0	0	0	0	0	0	1	0	0
AADACL3	10	0	1	26	0	0	0	0	1	0	0	0	0	0	1	0	2	2	2	1	1	0	0	0	0	0	0	0	1	0	0	0	0	0	0	0	1	0	0	0	0	0	0	1	0	0	0	0	0
AADACL4	5	0	0	2	0	0	0	0	2	4	4	0	0	2	2	0	2	1	0	0	0	0	0	0	0	0	1	0	0	0	0	0	0	0	0	0	0	0	0	0	0	0	0	0	0	0	0	0	0
AADACP1	0	0	2	10	0	0	2	0	0	0	0	0	0	0	0	0	0	1	0	0	0	0	0	0	0	0	0	1	0	0	0	0	0	0	0	0	0	0	0	0	0	0	0	0	0	0	0	0	0
AADAT	1	0	2	30	0	1	0	1	0	0	0	0	66	0	4	0	3	0	2	0	0	1	2	0	4	1	0	0	23	1	0	0	0	2	0	3	6	2	0	0	3	1	0	1	0	0	3	0	0
AAGAB	1482	1208	962	647	218	363	458	716	542	757	614	604	459	834	1402	408	695	637	878	1054	977	848	793	428	674	671	1205	884	515	587	1239	1012	1857	1780	1159	1411	1700	1082	1382	677	1106	887	1117	787	979	624	685	857	615
AAK1	4862	3188	4212	1258	952	821	2123	2044	1525	1267	2091	1647	1605	1939	1924	1240	1472	2205	1269	2222	2685	1551	4202	2818	3778	6957	2620	4549	4033	1977	2199	3192	1861	3495	3072	4055	2683	3310	6121	4582	2751	3113	5082	1823	3784	2048	2005	2331	2694
AAMDC	303	171	186	113	13	42	84	63	79	41	116	125	42	146	254	15	21	105	87	140	108	143	145	21	91	111	186	113	69	94	163	120	212	126	353	71	156	56	85	47	47	117	139	83	46	107	50	31	101
AAMP	2185	2047	1682	1605	762	426	1288	895	1120	973	1118	1121	669	1639	1676	848	1218	913	841	1399	1670	1806	1816	1172	987	1217	1471	1262	1106	785	1982	1045	1816	1659	2852	1553	1316	1079	1438	871	810	1352	1475	1872	865	1016	815	1023	1068
AANAT	1	15	0	3	4	0	2	3	1	0	3	8	1	2	2	0	0	4	0	1	0	2	0	0	2	2	2	1	0	6	4	0	2	0	2	2	0	1	1	2	0	2	1	1	2	2	1	2	2
AAR2	1155	1015	964	820	196	242	506	602	429	676	427	480	742	748	838	600	612	375	703	766	636	1054	812	488	627	660	1032	650	466	271	739	453	944	758	653	890	1036	923	1180	490	509	513	450	622	427	330	383	630	414
AARD	0	0	0	2	0	0	0	0	0	0	0	0	0	0	5	0	3	0	0	0	2	0	0	0	1	0	0	0	0	0	0	0	0	3	0	1	1	0	0	0	0	0	0	1	0	0	0	0	0
AARS	3275	2510	2359	1808	78	278	437	400	1464	374	755	505	134	1679	2887	216	556	433	256	1157	1880	2284	4098	298	1236	1581	1059	1997	500	755	2105	1100	2445	2339	2167	607	1029	237	322	541	218	1031	1163	236	181	566	431	287	549
AARS2	1482	980	1097	656	139	132	296	479	606	220	608	310	204	700	711	143	204	221	223	554	576	688	1012	265	407	612	563	616	286	410	861	575	941	818	1151	474	450	277	479	297	144	687	841	324	288	448	532	217	441
AARSD1	204	125	116	28	22	2	23	13	70	33	57	11	32	35	41	12	8	31	12	26	49	39	98	18	36	111	36	68	21	31	66	62	37	73	109	26	20	25	36	31	11	54	75	14	45	23	70	14	30
AARSP1	0	0	0	0	0	0	0	0	0	0	0	0	0	0	0	0	0	0	0	0	0	0	0	0	0	0	0	0	0	0	0	0	0	0	0	0	0	0	0	0	0	0	0	0	0	0	0	0	0
AASDH	1003	799	777	614	25	39	166	108	424	135	236	212	74	437	568	92	124	191	219	393	330	506	531	179	221	320	600	516	116	201	437	262	640	610	560	261	284	185	157	213	155	444	310	235	118	261	305	97	151
AASDHPPT	1534	1448	1573	1102	72	154	305	274	724	453	459	285	285	747	996	239	414	224	503	698	599	1087	1182	414	359	509	1328	997	106	345	856	399	1722	1083	952	547	806	434	365	306	475	995	483	696	316	717	767	319	415
AASS	4836	1636	1695	879	170	291	711	571	1174	293	80	964	367	172	1078	388	355	595	516	987	1050	862	79	336	1248	1282	1163	98	1138	18	847	1125	2050	1128	205	1967	1510	1143	423	775	494	1442	1377	915	206	365	808	990	1249
AATBC	0	15	4	2	0	3	2	1	5	2	8	2	5	5	8	0	0	8	0	4	6	6	288	0	5	9	1	43	12	1	10	7	0	20	28	22	2	2	2	11	4	2	1	0	0	2	1	1	2
AATF	2224	2185	2001	1637	419	816	1506	1278	972	1200	1251	1156	1284	1709	2575	1033	1264	1782	1945	2227	1657	2195	2800	1203	1086	1361	1961	2135	1914	1447	2388	2173	2591	2757	3920	1940	3118	2051	2834	1281	1867	2375	1948	2678	1577	1649	1230	1574	1423
AATK	8	12	7	12	2	33	12	15	96	8	1	7	1	8	7	28	16	2	17	29	97	23	0	3	60	17	6	87	22	21	11	12	1	221	2	240	30	63	19	2	252	17	8	45	2	11	14	46	15
ABALON	8	11	3	3	5	8	3	3	5	4	9	8	1	3	47	2	12	15	8	20	23	15	2	3	30	21	26	12	9	15	29	21	7	4	5	6	14	8	3	2	9	11	7	1	1	5	0	5	6
ABAT	815	480	323	311	29	53	89	109	272	60	190	150	40	211	242	84	117	151	57	406	202	219	216	97	228	305	433	176	137	141	235	107	245	375	232	384	150	112	130	218	136	144	198	98	90	187	81	84	226
ABBA01000935.2	1	7	0	4	0	1	1	0	1	0	0	0	0	0	4	0	0	4	0	0	8	0	0	0	0	1	0	0	0	0	0	1	2	2	4	0	2	1	1	0	0	0	4	2	0	1	1	0	1
ABBA01006766.1	0	0	0	1	0	0	0	0	0	0	0	0	0	0	0	0	0	0	0	0	0	0	0	0	0	0	0	0	0	0	0	0	0	0	0	0	0	0	0	0	0	0	0	0	0	0	0	0	0
ABBA01031666.1	0	0	0	0	0	0	0	0	0	0	0	0	0	0	0	0	0	0	0	0	0	0	0	0	0	0	0	0	0	0	0	0	0	0	0	0	0	0	0	0	0	0	0	2	0	0	0	0	0
ABBA01045074.1	0	0	0	0	0	0	0	0	0	0	0	0	0	0	0	0	0	0	1	0	0	0	0	0	0	0	0	0	0	1	0	0	0	0	0	0	0	0	0	0	0	0	0	0	0	0	0	0	0
ABBA01045074.2	0	0	0	0	0	0	0	0	0	0	0	0	0	0	0	0	0	0	0	0	0	0	0	0	0	0	0	0	0	0	0	0	0	0	0	0	0	0	0	0	0	0	0	0	0	0	0	0	0
ABCA1	3638	748	1596	789	2504	781	801	3656	635	3785	529	513	4370	1327	2697	11397	5001	543	817	1190	993	981	89	6042	1749	2991	958	396	854	656	1459	1626	832	1911	2230	1992	3290	3930	3936	8237	2268	1641	963	5680	7017	1027	2470	6753	912
ABCA10	42	19	5	75	0	0	0	0	1	1	0	0	1	0	6	1	10	2	6	2	3	3	1	0	4	3	1	1	2	6	1	0	0	16	8	20	1	2	4	7	7	0	9	2	3	3	6	2	1
ABCA11P	66	22	60	32	2	2	19	2	18	7	7	5	0	5	7	6	7	10	2	24	17	16	2	8	9	59	34	11	5	3	28	3	18	30	23	6	18	1	3	7	2	4	32	3	3	14	26	6	7
ABCA12	19	2	4	32	0	1	4	1	4	4	0	6	0	0	25	2	1	3	1	1	4	9	1	4	19	2	4071	0	0	2	0	0	769	1	0	13	0	0	2	5	1	5	9	3	0	196	3	3	0
ABCA13	40	295	245	329	40	231	29	25	433	24	10	14	61	198	75	43	119	73	724	363	1003	869	49	58	470	243	25	1544	155	515	30	242	14	3795	75	1935	1248	1034	406	8	5211	179	10	413	14	483	18	218	31
ABCA17P	32	6	8	72	3	2	1	2	19	10	7	8	2	5	23	0	2	11	7	2	11	3	5	0	4	5	3	4	10	7	9	2	2	5	1	6	1	1	2	6	1	1	19	1	6	4	2	2	1
ABCA2	627	656	1120	1051	569	245	291	1524	541	762	1783	935	827	1184	964	624	665	483	868	1112	1144	1855	389	747	1038	1647	770	1422	1360	1185	2365	1411	423	1599	1769	794	1245	1365	1487	1197	1225	1558	1935	739	962	1029	952	1104	459
ABCA3	375	295	74	139	13	12	148	57	102	35	82	135	4	63	122	12	27	21	64	36	133	267	21	24	147	187	208	83	69	94	221	61	55	56	25	244	65	78	41	89	59	145	274	17	16	33	68	23	36
ABCA4	15	4	12	25	2	4	29	0	13	10	1	71	1	6	48	0	7	5	4	0	2	1	0	4	6	3	17	0	0	10	3	4	16	0	3	30	92	0	3	4	1	18	6	12	0	11	44	3	11
ABCA5	112	70	68	165	13	29	40	60	105	79	14	46	14	22	85	56	32	14	87	64	49	92	65	73	67	28	60	136	31	141	62	66	22	407	152	462	245	151	124	230	530	66	195	58	43	53	111	43	18
ABCA6	7	7	10	45	2	1	0	0	3	5	0	0	0	0	7	0	5	0	3	4	4	12	2	0	6	1	2	1	2	0	2	3	0	8	6	5	8	4	2	5	3	0	22	0	2	2	2	2	0
ABCA7	370	222	627	179	87	377	197	744	1022	247	560	493	285	1023	494	149	115	412	438	848	973	333	642	191	1224	708	285	1185	643	627	1090	709	466	2907	422	1545	915	516	747	995	1514	1000	766	595	164	671	373	184	131
ABCA8	4	13	5	34	0	0	0	0	4	0	0	0	2	0	13	0	1	4	6	1	4	7	1	0	10	2	0	0	1	1	0	0	0	7	0	0	7	2	0	0	0	0	19	1	0	0	1	0	0
ABCA9	12	11	5	63	1	0	3	0	3	1	1	0	0	1	11	0	10	3	3	1	0	2	1	0	0	0	3	0	1	13	0	2	0	2	42	3	2	0	3	1	4	0	260	3	2	0	7	0	0
ABCA9-AS1	2	0	0	0	0	0	0	0	0	0	0	0	0	0	0	0	2	0	0	0	0	0	0	0	0	0	0	0	0	0	0	0	1	0	0	0	0	0	0	0	0	0	0	0	0	0	0	0	0
ABCB1	34	16	34	46	48	8	1	64	31	83	20	17	5	31	40	216	188	31	50	52	20	91	7	122	46	59	14	164	13	2	129	24	8	320	6	94	100	70	129	57	137	7	51	67	59	23	110	29	4
ABCB10	1639	974	845	605	87	1512	409	1022	725	1194	916	366	925	1147	1167	148	430	752	736	917	1574	796	895	250	2129	798	595	1272	514	979	1802	2830	1258	1847	1036	1147	3441	821	1651	601	795	1235	1915	1522	570	922	694	626	404
ABCB10P1	1	19	2	10	0	1	0	0	4	0	0	0	0	0	3	0	2	0	1	0	0	0	0	0	0	0	0	1	1	0	0	1	0	0	0	0	0	0	0	1	1	0	5	4	2	0	0	0	0
ABCB10P3	0	0	0	0	0	0	0	0	0	2	3	0	0	0	6	0	0	0	0	0	0	0	0	0	0	1	0	0	0	0	0	0	2	1	0	1	1	0	0	0	0	2	1	0	0	0	0	1	0
ABCB10P4	2	0	0	5	0	0	0	0	0	0	0	0	0	0	1	0	0	0	0	0	0	1	0	0	1	0	1	0	0	0	4	5	1	3	2	1	1	2	0	3	0	1	1	0	0	1	3	3	0
ABCB11	2	13	0	7	0	0	0	5	2	3	0	0	1	0	13	0	4	0	9	1	2	1	12	0	5	0	1	3	1	1	0	1	1	3	2	1	4	0	0	0	0	0	0	0	1	1	0	0	0
ABCB4	1814	1139	1022	541	93	158	429	300	626	120	302	299	293	703	190	309	521	668	141	568	941	446	807	73	653	786	257	489	583	61	153	775	553	508	1109	759	184	602	361	353	94	285	430	41	360	7	247	437	509
ABCB5	20	3	3	21	0	11	3	3	6	3	0	1	5	2	11	0	7	1	6	0	5	1	2	1	11	0	3	1	1	2	12	14	0	0	0	0	4	1	7	0	0	12	3	1	0	7	1	0	0
ABCB6	43	1	13	5	14	12	7	1	17	21	8	14	17	8	3	3	7	2	2	6	14	7	11	7	21	16	9	8	12	25	35	41	10	19	12	9	19	4	33	13	5	38	19	17	9	11	15	5	14
ABCB7	1975	1435	1699	1193	250	400	704	682	675	768	730	834	575	1152	1410	493	623	1219	927	1209	1079	1019	1338	638	920	845	1401	886	708	813	829	976	1678	1328	1837	729	1677	979	1041	598	749	1053	1407	1335	880	1302	674	717	967
ABCB8	800	394	457	384	100	138	235	349	408	210	451	334	254	542	461	100	121	249	298	409	550	369	708	133	326	422	526	399	305	342	664	379	598	582	748	411	445	288	471	427	222	449	597	316	166	359	190	179	380
ABCB9	218	99	143	126	64	30	52	75	100	63	86	86	76	120	187	39	60	136	116	144	124	160	170	33	102	152	175	133	170	112	154	70	93	115	174	100	135	85	104	79	38	123	167	90	34	89	52	65	65
ABCC1	3970	2371	2838	2094	860	431	1642	2259	1633	2383	2239	1236	1152	3334	5654	2141	3281	1052	1352	2882	3137	2097	6037	1479	2760	3669	2530	2113	1609	1400	3215	1911	2152	3847	3271	3397	3372	2158	3520	1868	1864	2356	2521	1509	1321	1168	1466	1417	1907
ABCC10	671	313	256	276	44	64	161	215	236	89	306	285	86	296	177	62	106	100	155	212	291	310	536	110	256	475	271	391	187	298	466	274	279	574	401	469	381	253	343	282	231	321	347	138	193	306	187	125	242
ABCC11	26	2	6	39	3	0	2	8	7	3	2	1	0	3	11	1	3	1	6	6	1	3	3	2	6	5	1	1	5	0	0	0	0	2	4	0	2	1	2	2	1	1	4	2	1	5	1	0	19
ABCC12	21	0	0	19	0	2	0	0	0	1	0	0	0	0	1	0	1	0	0	1	1	0	0	0	0	0	0	0	0	0	0	0	0	0	0	0	0	0	0	0	0	0	0	0	0	0	0	0	0
ABCC13	120	13	6	37	4	234	13	2	137	13	28	0	34	16	6	1	44	49	2	3	78	23	8	0	48	2	37	7	3	34	108	337	9	14	9	5	161	2	63	0	1	112	20	35	0	144	18	20	18
ABCC2	308	166	143	121	26	18	74	124	29	55	82	78	89	97	46	33	61	81	63	181	113	66	151	60	74	219	69	86	71	102	92	128	32	199	327	132	110	144	171	153	134	102	105	69	167	103	225	83	127
ABCC3	6	22	8	24	3	2	3	16	0	14	0	2	0	0	14	18	2	3	3	4	6	44	8	16	26	24	1	5	0	3	8	12	2	29	0	87	33	25	23	3	119	0	6	9	3	1	14	9	0
ABCC4	474	624	441	559	41	202	161	68	418	153	126	178	341	83	799	46	70	55	254	150	57	638	454	97	395	129	334	103	304	447	116	386	761	217	981	564	450	222	547	322	132	316	166	440	199	253	113	163	330
ABCC5	5858	4578	2293	1306	47	260	413	381	1259	245	807	1456	239	1361	1204	89	165	451	422	1209	1139	878	1680	213	843	1030	1102	891	412	690	1811	997	866	1429	1818	1857	895	335	454	639	411	757	1954	448	349	747	237	207	824
ABCC5-AS1	0	0	0	0	0	0	0	0	4	0	0	0	0	0	0	0	0	0	0	0	0	0	0	0	0	0	0	0	0	0	0	0	0	0	0	0	0	0	0	0	0	0	0	0	0	0	0	0	0
ABCC6	9	5	4	19	0	4	0	0	11	5	0	0	0	1	22	2	4	4	11	3	11	8	6	0	9	3	3	8	2	6	2	5	0	77	3	20	6	11	4	1	63	2	2	3	0	0	1	4	2
ABCC6P1	0	0	0	4	1	0	0	0	6	0	0	0	0	1	3	0	0	4	7	0	5	0	3	1	0	0	0	1	0	0	0	3	0	14	0	2	0	0	1	0	7	0	0	0	0	0	0	0	0
ABCC6P2	3	0	0	0	2	0	0	0	0	0	0	1	0	0	0	0	0	0	0	0	0	0	0	0	0	1	0	0	0	0	0	0	0	0	0	0	0	0	0	0	1	0	0	0	0	0	0	0	0
ABCC8	4	0	2	0	0	0	0	0	1	1	0	2	9	0	0	0	0	1	1	0	0	0	1	0	2	0	0	0	0	0	0	2	0	0	21	0	0	0	6	1	1	1	4	1	0	0	0	0	0
ABCC9	18	4	1	54	0	0	0	0	4	5	0	0	2	2	10	0	6	2	5	1	3	2	0	1	17	1	2	0	0	12	1	2	0	4	1	0	36	1	1	0	0	3	33	4	0	0	1	0	1
ABCD1	533	183	236	209	60	76	307	302	224	103	373	139	130	304	428	92	143	170	103	395	252	288	205	85	278	302	265	476	226	248	378	315	174	462	408	325	394	117	186	151	253	270	204	215	85	196	107	162	143
ABCD1P2	0	0	0	0	0	0	0	0	0	0	0	0	0	0	0	0	0	0	0	0	0	0	0	0	0	0	0	0	0	0	0	0	0	0	0	0	0	0	0	0	0	0	0	0	0	0	0	0	0
ABCD1P3	0	0	0	0	0	0	0	0	0	0	0	0	0	0	0	0	0	0	0	0	0	0	0	0	0	0	0	0	0	0	0	1	0	0	0	0	0	0	0	0	0	0	0	0	0	0	0	0	0
ABCD1P4	0	0	0	0	0	0	0	0	0	0	0	0	0	0	1	0	0	0	0	0	0	0	0	0	0	0	0	0	0	0	0	0	0	0	0	1	0	0	0	0	0	0	0	0	0	0	0	0	0
ABCD1P5	0	0	0	0	0	0	0	0	0	0	0	0	0	0	2	0	0	0	0	0	0	0	0	0	0	0	0	0	0	0	0	1	0	0	0	0	0	0	0	0	0	0	0	0	0	0	0	0	0
ABCD2	46	8	34	21	5	5	0	29	22	11	12	28	6	10	6	1	30	4	19	21	18	90	6	42	32	12	4	134	3	1	107	29	4	344	19	80	97	31	44	14	54	5	9	9	9	9	8	3	2
ABCD3	867	722	1120	2065	193	128	297	279	280	624	439	373	340	806	732	308	590	309	568	979	579	1277	465	416	350	538	939	889	146	725	1245	461	1334	1230	966	504	788	505	799	461	524	454	649	905	771	556	430	315	418
ABCD4	3568	2132	2038	1531	622	374	1137	906	1179	901	1175	1162	635	2408	1438	862	848	985	741	1494	2099	773	1788	1295	2041	1541	1359	1051	869	1039	1386	887	1213	1725	2204	1632	1147	874	1065	1094	998	1463	1297	1305	948	1304	888	621	1535
ABCE1	5031	3775	4830	3972	447	1089	1228	1532	1636	1550	2114	2056	1142	3297	2672	1482	1499	2033	2211	3754	2591	3845	3519	1475	2076	2467	4121	2855	2265	1415	3673	2800	5670	4480	5559	3422	3227	2840	3167	1999	1831	2862	2655	3341	2025	2676	1384	2190	1515
ABCF1	4305	3757	2699	1702	1591	794	1927	2573	1510	2474	1341	1277	2064	1708	2759	2634	3069	1060	2001	1502	1349	2333	3703	3311	1329	1789	1699	2115	1704	1671	2337	1590	2912	2347	3546	3440	4149	4347	3940	2784	3291	3411	1715	5506	2066	1529	2771	2425	1878
ABCF2	2013	2003	1633	1423	173	311	702	499	1054	730	796	798	503	1382	2579	568	501	552	575	1321	1229	1764	2700	410	860	950	1704	1354	769	838	1532	888	2660	1849	2279	978	1064	642	1023	559	389	1157	1113	1279	516	791	550	601	812
ABCF2P1	0	0	0	0	0	1	1	0	0	0	0	0	0	0	0	0	0	0	3	2	1	2	2	0	0	0	3	0	0	0	1	2	3	4	5	0	4	0	1	1	0	0	2	0	1	1	1	0	2
ABCF2P2	0	0	3	1	0	0	0	0	0	0	0	0	0	0	0	0	0	1	0	0	1	0	0	0	3	2	0	0	1	0	0	0	0	2	0	0	0	0	0	0	0	0	0	0	0	0	0	0	0
ABCF3	2004	1231	1023	938	768	232	986	954	698	1180	563	730	1068	829	767	1117	1384	578	796	939	828	982	1209	1331	718	938	699	856	477	676	975	1010	786	1214	1125	1430	1127	1878	1863	1405	1515	1637	792	2012	873	864	1275	1191	937
ABCG1	3042	1711	1617	1242	1551	632	1507	2690	1102	3780	684	609	2408	1115	815	2885	4687	689	841	744	842	725	294	6020	1038	1451	689	596	1245	1285	999	873	1071	966	582	2520	1775	1539	1092	5480	1331	4183	1178	4096	3032	1855	6009	3877	2669
ABCG2	887	629	304	207	19	117	283	97	343	36	53	113	68	110	295	14	170	129	85	90	99	155	46	37	284	64	552	30	24	349	432	359	555	143	47	338	487	134	80	257	95	402	380	205	26	583	184	134	305
ABCG4	4	9	5	1	0	0	1	1	2	0	0	0	0	0	0	0	1	0	3	0	0	0	0	0	1	0	0	0	0	1	0	2	0	1	2	0	0	0	1	0	0	0	1	1	0	0	0	1	2
ABCG5	3	0	0	0	0	0	0	0	0	0	0	2	0	3	0	0	2	7	0	0	0	1	0	0	0	0	0	0	0	0	0	0	0	1	0	0	0	0	0	0	0	0	0	0	0	0	0	0	0
ABCG8	2	5	0	9	0	0	1	0	1	0	3	0	0	0	12	0	0	0	2	3	2	1	1	1	0	0	0	0	0	0	0	0	0	0	0	1	0	0	1	0	0	0	1	0	0	0	0	0	0
ABHD1	9	5	16	15	2	4	1	10	9	12	10	2	2	3	5	0	1	4	3	2	8	4	25	0	5	6	7	3	5	4	7	5	1	5	1	9	0	1	6	1	4	9	39	2	1	2	3	2	0
ABHD10	1790	1567	1919	1288	56	96	298	172	653	337	382	325	197	961	724	138	269	290	340	1015	782	1209	998	322	362	670	1504	931	111	346	878	355	1350	1316	788	633	572	388	393	353	454	745	663	449	346	381	473	322	509
ABHD11	53	48	73	39	19	9	69	47	39	67	65	60	50	81	90	17	32	35	71	18	38	73	189	22	40	15	44	115	16	33	85	50	79	138	204	85	76	55	82	21	63	51	129	45	24	8	16	33	22
ABHD11-AS1	0	0	0	6	1	1	0	0	1	0	0	0	0	0	1	2	1	0	1	0	0	0	3	3	2	0	0	3	1	0	2	0	0	3	3	2	0	2	1	0	12	1	0	1	0	0	1	0	0
ABHD12	821	684	634	600	168	300	638	644	302	655	366	580	742	767	839	320	566	611	669	893	770	750	733	468	478	415	714	630	423	467	628	585	720	791	769	862	852	838	793	673	663	728	537	814	417	456	334	763	539
ABHD12B	9	27	1	11	0	2	0	0	5	0	0	0	0	1	8	1	1	1	2	6	2	2	1	1	0	2	1	0	0	0	0	0	0	6	0	3	5	3	1	0	12	0	1	2	3	1	2	0	0
ABHD13	2924	1875	2047	1216	499	508	2196	1332	828	1148	1119	1277	1262	1399	1882	1332	1618	840	2340	1740	1326	1276	619	2523	1154	1063	1560	1220	594	613	1166	1075	1681	2599	1446	4053	3527	2804	2585	2169	3415	3802	1543	4196	1730	2404	1838	2149	1986
ABHD14A	70	96	21	28	1	10	22	34	62	7	31	68	14	52	56	7	1	37	18	86	68	49	30	10	26	37	39	19	20	20	46	24	46	49	32	50	22	15	34	13	19	11	24	8	12	10	9	3	15
ABHD14A-ACY1	3	0	0	4	0	0	0	0	0	0	0	0	0	0	0	0	0	0	0	0	1	0	0	2	0	1	0	0	0	0	2	0	2	0	0	1	0	0	0	0	0	1	0	0	0	0	0	0	0
ABHD14B	1453	1179	1057	1016	194	368	1411	1346	969	556	761	1077	623	1126	1611	626	533	1114	874	1643	1003	1039	643	638	842	761	1646	562	675	888	1781	1082	2355	1217	1196	1721	1511	1056	1343	722	881	972	833	1042	868	1151	523	741	946
ABHD15	1902	1770	1701	690	199	102	1333	947	907	433	1078	1369	443	1628	3297	265	445	778	627	939	800	1026	715	391	308	629	2739	803	273	533	875	683	1937	1111	1469	2875	417	590	988	590	130	2508	624	836	734	317	403	499	2100
ABHD15-AS1	4	0	10	15	7	4	8	4	1	16	6	6	2	2	17	4	5	21	14	5	12	13	1	3	0	7	2	5	5	10	3	1	0	1	83	3	0	0	1	2	2	8	18	6	13	11	6	5	27
ABHD16A	144	26	88	71	66	15	49	99	39	94	84	25	91	50	62	140	54	80	88	45	58	36	49	60	72	76	27	44	95	56	48	114	26	116	118	91	132	123	187	87	109	194	97	119	137	94	74	83	92
ABHD16B	3	0	0	8	0	0	0	1	2	0	2	0	0	1	0	0	0	8	0	0	9	3	2	1	2	2	5	1	4	2	1	1	0	3	1	0	1	3	0	2	0	1	1	0	0	0	1	1	0
ABHD17A	1547	868	821	762	805	519	769	2241	1068	2414	1258	889	972	1230	1004	1663	1682	820	696	1958	1432	1090	644	1253	1131	1347	1023	1422	830	722	2380	1248	811	1793	1509	1430	1483	1802	1272	824	1543	1486	803	1107	1227	691	1062	1681	705
ABHD17AP1	0	2	2	5	2	2	1	1	1	2	0	4	1	0	3	0	2	1	4	13	7	1	2	0	0	4	0	2	0	1	6	5	2	9	6	5	9	4	3	1	15	4	0	1	3	3	4	3	12
ABHD17AP3	3	1	0	3	1	0	1	1	0	0	2	0	0	1	4	0	0	0	0	1	2	1	3	0	1	0	1	2	2	1	1	4	0	3	2	2	3	4	1	0	4	1	2	0	1	2	0	3	4
ABHD17AP4	4	0	2	0	0	0	0	1	8	0	2	0	0	0	0	0	0	2	4	0	3	3	0	2	0	1	2	2	0	0	10	1	0	13	1	2	3	1	0	0	0	5	0	3	2	1	1	0	4
ABHD17AP5	11	7	11	1	2	4	0	21	11	0	10	3	1	0	9	1	0	10	14	179	72	9	21	16	6	87	70	22	1	47	98	9	12	44	9	13	2	20	6	5	38	24	2	3	2	21	4	2	73
ABHD17AP6	0	0	0	0	0	0	0	1	1	1	5	1	0	0	5	0	2	0	2	5	1	1	0	1	0	4	1	2	1	1	4	6	0	9	4	4	4	1	3	0	5	2	0	2	0	1	5	0	0
ABHD17AP7	0	0	0	0	0	0	0	0	0	0	0	0	0	0	0	0	0	0	0	0	0	0	0	0	0	0	0	0	0	0	0	0	0	0	0	0	0	0	0	0	0	0	0	0	0	0	0	0	0
ABHD17AP8	0	0	0	0	0	0	0	0	0	0	0	0	0	0	0	0	0	0	0	0	0	0	0	0	0	0	0	0	0	0	0	0	0	0	0	0	0	0	0	0	0	0	0	0	0	0	0	0	0
ABHD17AP9	0	0	0	0	0	0	0	0	0	0	0	0	0	0	0	0	0	0	0	0	0	0	0	0	0	0	0	0	0	0	0	0	0	0	0	0	0	0	0	0	0	0	0	0	0	0	0	0	0
ABHD17B	7265	5262	5865	8363	849	796	7805	2152	1758	2200	2498	2340	1724	5345	4498	2210	3854	2425	2371	5534	3465	3735	2056	5271	2580	4357	6835	2193	1383	4233	8512	1204	3909	5621	3293	3201	5743	3858	3208	6623	2189	6858	3638	3365	5874	9381	4549	4496	4546
ABHD17C	182	111	121	244	17	91	99	912	63	736	392	42	1147	328	158	1255	1454	78	116	56	136	366	182	28	70	190	86	84	139	15	545	220	70	124	137	84	49	423	402	220	77	321	234	142	73	0	99	1180	2
ABHD18	1520	815	1067	737	88	121	384	299	585	158	479	490	152	564	570	172	322	552	300	905	615	478	716	287	685	1130	900	1076	387	486	694	455	777	1056	644	761	553	330	484	451	454	560	1058	470	344	761	392	283	515
ABHD2	3901	2640	3228	1455	568	654	899	1099	1522	2135	1138	799	1017	2303	2844	1232	1443	647	842	2499	2021	2777	1611	1259	2571	2944	2501	2972	1579	986	2802	1348	1958	5431	2570	4354	2792	1589	1742	1243	2971	1158	1681	1561	1344	709	1051	1719	1110
ABHD3	482	437	780	285	147	115	136	302	320	256	397	183	354	690	674	171	239	381	477	483	820	322	1326	162	269	412	261	1166	272	382	547	349	495	1147	1769	396	1510	441	682	405	611	620	867	500	356	438	183	236	322
ABHD4	1927	2043	521	484	103	354	376	222	360	268	133	248	150	491	1606	258	537	418	247	517	703	4626	4185	220	467	310	338	222	236	1608	265	467	195	392	5318	402	464	471	396	251	430	798	160	1168	289	642	894	503	310
ABHD5	512	443	332	235	158	501	284	271	397	448	194	269	556	216	223	289	476	141	749	485	461	417	169	354	564	234	292	748	216	372	423	492	215	1033	334	1014	1189	1131	938	927	1469	641	481	901	153	473	272	434	220
ABHD6	163	149	98	72	10	7	15	19	87	75	24	29	93	36	116	89	94	18	19	9	18	67	86	11	38	58	71	89	21	4	83	18	53	73	79	47	49	23	25	14	16	26	28	17	8	7	38	46	32
ABHD8	211	84	137	57	14	55	45	102	143	15	62	53	25	278	156	9	57	118	44	327	101	91	91	27	147	236	78	170	112	50	162	101	203	270	109	171	138	67	45	68	187	96	109	73	14	90	24	48	49
ABI1	5766	3091	3658	3213	2093	1336	4546	3767	2263	3407	2054	3141	5735	2876	4435	4257	5696	3468	5308	3674	2586	2834	2633	6251	2744	2818	4164	3793	3118	2513	3043	3193	3766	4585	5619	6451	7222	7636	7083	8346	9459	6246	4060	6895	4700	5699	3747	5801	5429
ABI1P1	0	0	0	0	0	0	0	0	0	0	0	0	0	0	0	1	0	1	0	0	2	0	0	0	0	0	0	0	0	0	0	0	0	0	0	0	0	0	0	0	0	0	0	0	0	0	1	0	0
ABI2	2507	1621	1259	560	166	467	875	815	506	353	756	1112	585	905	1610	809	434	679	894	967	858	824	702	321	1473	1212	1313	829	1591	516	808	1051	1167	1225	1631	1844	1199	976	948	558	494	569	1710	793	527	288	435	759	854
ABI3	22	76	51	47	8	12	8	34	88	39	32	23	19	91	32	62	61	26	33	61	66	159	520	66	62	50	21	295	58	17	293	51	34	243	35	111	120	42	54	37	76	16	43	22	5	31	43	48	5
ABI3BP	13	11	3	42	0	0	0	0	5	4	0	0	1	1	11	0	1	6	6	3	1	3	31	0	6	1	2	3	3	0	1	2	0	1	11	2	16	4	1	0	3	0	14	3	0	1	1	0	0
ABITRAM	536	373	572	352	43	94	218	192	233	262	239	173	263	399	358	203	184	209	323	408	319	332	256	122	253	205	433	299	188	177	302	282	516	474	723	290	339	270	329	142	167	329	303	223	167	178	216	226	158
ABITRAMP1	0	0	0	1	0	0	0	0	0	0	0	0	0	0	0	0	0	0	0	0	0	0	0	0	0	0	0	0	0	0	0	0	0	0	0	0	0	0	0	0	0	0	0	0	0	0	0	0	0
ABL1	3303	1959	1335	1157	795	499	1784	2912	1132	2554	1244	1444	2577	1777	3527	1486	1332	829	1274	1384	1671	1433	585	1370	1841	1347	1797	1314	1622	938	1702	1428	1608	1739	1099	3702	3398	2255	2233	1378	1300	2567	1787	2878	1836	1176	1011	1980	1795
ABL2	2330	1462	1189	748	164	172	906	881	737	794	746	682	723	732	1210	642	942	574	650	923	597	1278	1549	962	1092	1948	1227	1046	1026	816	831	1239	1285	1250	1293	1978	2967	985	1151	922	485	1708	1218	1026	950	1115	1857	884	944
ABLIM1	546	343	509	139	185	55	139	656	363	568	226	370	76	1093	194	2037	1398	102	460	440	110	794	471	1641	516	197	133	514	349	65	664	428	1438	3005	1344	1848	1266	1729	1013	1021	1492	273	1504	656	441	1007	1084	378	86
ABLIM2	64	54	54	35	7	1	82	3	28	34	5	17	4	3	69	57	262	2	5	17	2	47	21	33	19	13	69	3	6	8	16	17	61	14	18	20	48	7	5	59	3	221	45	62	3	39	148	14	11
ABLIM3	5	6	2	8	0	6	3	11	0	5	1	2	4	0	5	12	5	4	2	2	2	19	0	17	12	14	3	13	0	4	5	8	3	45	3	39	9	22	11	6	128	1	11	3	2	0	1	1	0
ABO	4	4	16	15	2	12	4	12	1	13	11	1	4	5	1	1	3	4	7	3	6	5	2	5	15	7	0	27	0	4	3	15	0	116	1	36	47	11	34	19	21	6	38	7	3	4	1	6	2
ABR	430	314	641	958	801	376	868	610	419	926	667	719	770	842	425	927	1630	656	563	2590	806	1214	807	733	689	1482	442	1948	430	1204	1649	953	75	2798	491	1823	3618	1247	1249	1259	1848	1023	409	1267	671	1388	993	1236	300
ABRA	0	0	3	0	0	0	0	0	0	0	0	0	0	0	0	0	0	0	0	0	0	0	0	0	0	0	0	0	0	0	0	0	0	0	0	0	0	0	0	3	0	0	0	0	0	0	0	0	0
ABRACL	1519	1492	1622	914	276	377	466	636	1009	588	1012	469	946	1542	1023	780	810	944	973	1431	1228	1235	1766	437	615	827	1138	1502	634	564	1192	646	1869	1823	2462	1093	1609	1129	1499	471	784	672	952	703	565	1131	395	1009	523
ABRAXAS1	1877	1258	1664	1514	151	355	763	637	567	426	451	866	385	1346	1218	408	493	1169	945	1390	966	1050	1454	388	775	1011	2286	1390	915	589	790	1320	1203	1649	1588	502	1367	1165	922	487	558	1025	698	1968	717	1272	507	1149	880
ABRAXAS2	1004	813	1212	893	130	153	233	470	449	641	291	257	428	717	690	424	784	348	447	755	533	812	859	483	495	670	879	1150	206	214	689	428	752	956	915	565	597	551	444	517	521	591	363	676	385	267	412	571	245
ABT1	1343	1415	1294	1381	361	270	1245	874	615	1053	568	590	1033	1221	1145	823	937	460	1254	883	893	1009	1139	1149	705	676	1383	780	531	469	1096	806	1181	1141	849	1211	1651	1538	965	785	938	1703	777	1660	644	803	1013	1157	936
ABT1P1	0	0	0	0	0	0	0	0	0	0	0	0	0	0	0	0	0	0	0	0	0	0	1	0	0	0	0	0	0	0	0	0	0	0	0	0	0	0	2	0	1	0	0	0	1	0	0	0	0
ABTB1	1954	1365	1577	1595	324	902	952	1003	1747	529	1156	1162	487	2264	2053	434	850	1542	645	2342	3720	997	1345	831	1701	1588	1645	1696	873	717	1743	1620	599	3997	1837	2554	1228	1477	937	754	3139	1533	1012	1414	473	1053	702	688	845
ABTB2	258	124	160	185	214	43	62	230	32	399	47	99	219	7	94	135	556	24	44	39	70	184	301	79	663	16	27	39	17	22	52	79	13	109	41	202	62	184	66	151	67	84	73	199	54	24	142	403	157
AC000032.1	0	5	0	0	0	0	0	0	0	0	0	0	0	0	0	0	0	0	0	0	0	0	0	1	1	2	1	7	5	3	4	0	0	0	0	0	3	0	2	0	0	1	0	1	0	0	0	0	0
AC000035.1	0	5	0	0	0	0	0	0	0	0	0	0	0	0	0	1	0	0	0	0	0	0	0	0	1	0	0	0	0	0	0	0	0	1	0	0	0	0	0	0	0	0	0	0	0	0	0	0	0
AC000036.1	0	0	0	0	1	0	0	0	0	0	0	0	0	0	1	2	1	0	0	1	0	1	0	0	0	1	0	0	0	1	1	0	0	0	0	0	1	0	2	0	0	0	0	0	0	0	0	0	0
AC000041.1	0	0	0	0	0	0	0	0	0	0	0	0	0	0	0	0	0	0	0	0	0	0	0	0	0	0	0	0	0	0	0	0	0	0	0	0	0	0	0	0	0	0	0	0	0	0	0	0	0
AC000050.1	5	0	1	6	52	8	22	7	1	27	4	25	3	4	12	18	23	46	3	12	0	10	5	22	13	67	5	2	42	16	18	31	4	9	22	11	52	25	22	28	23	12	23	39	9	44	10	49	23
AC000058.1	0	0	0	2	0	0	0	0	0	0	0	0	0	0	0	0	0	0	0	0	0	0	0	0	0	0	0	0	0	0	0	0	0	0	0	0	0	0	0	0	0	0	0	0	0	0	0	0	0
AC000061.1	0	0	0	0	0	0	0	0	0	0	0	0	0	0	0	0	0	0	0	0	0	0	0	0	0	0	0	0	0	0	0	0	0	0	0	0	0	0	0	0	0	0	0	0	0	0	0	0	0
AC000065.1	38	13	451	8	2	76	0	7	3	2	5	0	1	195	3	24	7	19	2	4	11	10	11	0	414	509	1	200	993	3	1	9	1	1	34	8	1	40	0	0	1	2	14	27	3	8	0	1	1
AC000065.2	84	26	17	11	5	2	4	0	12	0	21	5	1	12	12	4	6	21	0	13	6	103	77	3	25	84	1	29	12	12	2	10	2	8	26	6	7	0	1	4	2	4	104	0	14	49	9	5	2
AC000067.1	0	0	0	0	0	0	0	0	0	0	0	0	0	0	0	0	0	0	0	0	0	0	0	0	0	0	0	0	0	0	0	0	0	0	0	0	0	0	0	0	0	0	0	0	0	0	0	0	0
AC000068.1	33	25	39	26	1	0	0	2	0	0	4	5	2	18	15	2	6	2	4	3	18	14	16	4	11	14	16	10	6	8	14	1	17	12	28	8	3	6	9	14	7	6	10	4	6	9	4	4	9
AC000068.2	5	4	9	0	4	2	1	1	5	10	5	2	3	12	23	9	10	16	21	16	21	12	12	9	5	12	21	14	11	9	7	12	5	1	7	10	9	8	7	5	12	7	3	8	1	6	0	5	3
AC000068.3	4	2	15	3	0	0	4	4	12	2	5	5	0	5	17	9	9	5	4	5	5	2	8	6	9	5	18	9	7	9	10	6	11	10	9	2	7	2	3	5	9	9	7	1	2	1	2	5	4
AC000072.1	0	0	1	1	0	0	0	0	0	1	0	0	0	0	1	1	0	0	1	0	1	0	0	0	0	0	0	0	0	0	0	0	0	2	0	0	0	0	0	1	2	0	0	0	0	0	0	0	1
AC000077.1	0	0	0	0	0	0	0	0	0	0	0	0	0	0	1	0	1	0	0	0	0	0	0	0	0	0	0	0	0	0	0	0	0	0	0	0	0	0	0	0	0	0	0	0	0	0	0	0	0
AC000078.1	0	0	0	0	0	0	0	0	0	0	0	0	0	0	0	0	0	0	0	0	0	5	0	0	0	2	0	0	1	1	1	0	3	2	9	2	0	0	0	0	1	0	1	0	0	0	0	0	0
AC000081.1	0	0	0	0	0	0	0	1	0	0	0	0	0	0	0	0	0	0	0	0	0	0	0	0	0	0	0	0	0	0	0	0	0	2	0	0	0	0	0	0	2	0	0	0	0	0	0	0	0
AC000082.1	0	0	0	0	0	0	0	0	0	1	0	0	0	0	0	0	0	0	0	0	1	1	0	0	0	0	0	0	0	0	0	0	0	0	0	0	0	0	0	0	0	0	0	0	0	0	0	0	0
AC000085.1	9	4	15	2	0	1	1	0	1	0	5	0	0	0	0	1	3	4	0	4	2	3	2	0	0	3	15	8	7	1	2	1	3	0	6	0	1	0	0	1	0	3	6	1	0	0	4	0	2
AC000089.1	15	8	5	2	11	15	9	7	0	16	5	43	3	6	5	29	8	4	5	28	32	17	8	10	4	6	19	10	21	15	10	80	90	67	104	66	99	60	78	44	56	70	66	95	74	49	43	103	140
AC000093.1	0	0	0	0	0	0	0	0	1	1	0	0	0	0	0	0	0	0	0	2	5	3	0	0	2	0	0	0	8	1	3	5	0	1	0	7	2	1	0	0	4	1	0	2	0	0	1	10	0
AC000095.1	35	33	5	1	0	0	2	10	6	5	11	5	0	4	4	2	2	1	5	3	0	0	8	7	4	6	4	4	1	4	5	6	2	5	8	9	3	6	6	5	9	11	30	0	5	12	2	3	1
AC000095.2	0	0	0	0	0	0	0	0	0	0	0	0	0	0	0	0	0	0	0	0	0	0	0	0	0	0	0	0	0	0	0	0	0	0	0	0	0	0	0	0	0	0	0	0	0	0	0	0	0
AC000095.3	0	0	0	0	0	0	0	0	0	0	0	0	0	0	0	0	0	0	0	1	0	0	0	0	0	0	0	0	1	0	0	0	0	0	0	0	0	0	0	0	0	0	0	0	0	1	0	0	0
AC000099.1	0	2	0	0	0	0	0	0	0	0	0	0	0	0	0	0	0	0	0	0	0	0	0	0	0	0	0	0	0	0	0	0	0	0	0	0	0	0	0	0	0	0	0	0	0	0	0	0	0
AC000111.1	0	0	0	0	0	0	0	0	0	0	0	0	0	0	0	0	0	1	1	0	0	0	0	0	0	0	0	0	0	0	0	0	0	0	0	0	0	0	0	0	0	0	0	0	0	0	0	0	0
AC000111.2	0	0	0	0	0	0	0	0	0	0	0	0	0	0	1	0	0	0	0	0	0	0	0	0	0	0	0	0	0	0	0	0	0	0	0	0	0	0	0	0	0	0	0	0	0	0	0	0	0
AC000113.1	0	6	0	4	0	0	0	0	0	0	0	0	0	0	0	0	0	1	0	0	0	0	0	0	0	0	0	0	0	0	0	0	0	0	0	0	0	0	0	0	0	0	0	0	0	0	0	0	0
AC000120.1	78	59	22	15	4	3	5	7	16	9	43	21	4	15	10	8	8	4	12	13	28	43	22	13	38	79	15	30	15	28	36	7	3	17	21	22	14	7	13	20	9	11	64	0	17	34	14	1	12
AC000120.2	0	0	0	0	0	0	0	0	0	0	0	0	0	0	0	0	0	0	0	0	0	0	0	0	0	0	0	0	0	0	0	0	0	0	0	0	0	0	0	0	0	0	0	0	0	0	0	0	0
AC000120.3	0	0	0	0	0	0	0	0	0	0	0	0	0	0	0	0	0	0	0	0	0	0	0	0	0	0	0	0	0	0	0	0	0	0	0	0	0	0	0	0	0	0	0	0	0	0	0	0	0
AC000123.1	0	0	0	5	0	0	0	0	0	0	0	0	0	0	0	0	1	0	0	1	0	1	0	0	0	1	0	0	1	1	0	0	0	0	0	0	0	0	0	0	0	1	1	0	0	0	0	0	0
AC000123.2	98	24	40	3	5	1	9	9	31	27	23	21	46	20	21	43	56	8	7	30	8	29	10	14	19	32	12	13	13	15	26	20	19	37	25	26	17	27	55	22	15	27	49	11	37	47	29	15	19
AC000123.3	259	96	112	67	51	11	54	53	37	96	130	80	171	58	76	83	96	41	35	73	79	205	123	77	114	160	97	119	75	90	117	74	98	208	88	162	132	97	275	140	96	146	253	118	237	201	198	125	91
AC000124.1	0	0	0	0	1	0	0	0	0	0	0	0	0	0	3	0	0	2	0	0	0	0	0	0	0	0	0	0	0	0	0	0	0	0	0	0	0	0	0	0	0	0	0	0	0	0	0	0	0
AC000362.1	0	0	0	0	0	0	0	0	0	0	0	0	0	0	0	0	0	0	0	0	0	0	0	0	0	0	0	0	0	0	0	0	0	0	0	0	0	0	0	0	0	0	0	0	0	0	0	0	0
AC000367.1	0	0	0	0	0	0	0	0	0	0	0	0	0	0	3	0	0	0	1	0	0	0	0	0	0	0	0	0	0	0	0	0	0	0	0	0	2	0	0	0	0	0	0	2	0	0	2	0	0
AC000372.1	0	0	3	3	0	0	0	0	0	0	1	0	0	0	6	0	0	3	0	0	0	0	0	0	0	0	0	0	0	0	0	0	0	0	0	0	0	0	0	0	0	0	0	0	0	0	0	0	0
AC000374.1	0	0	0	0	0	0	0	0	0	0	0	0	0	0	0	0	0	0	0	0	0	0	0	0	0	0	0	0	0	0	0	0	0	0	0	0	0	0	0	0	0	0	0	0	0	0	0	0	0
AC000403.1	0	0	4	10	0	0	0	2	2	5	0	1	3	1	2	2	0	1	2	1	1	8	6	3	5	3	0	9	4	0	1	4	2	19	15	10	5	7	0	1	6	2	0	0	0	0	3	3	0
AC001226.1	8	0	2	5	4	2	1	4	3	2	0	2	7	5	2	2	2	8	4	1	2	5	0	3	1	5	3	0	0	3	2	3	1	2	6	3	1	2	0	3	2	1	1	5	5	9	1	5	0
AC001226.2	10	0	3	3	0	0	0	0	0	0	1	0	0	1	7	3	6	1	3	6	8	10	0	1	4	2	7	1	5	8	1	0	1	4	1	3	0	1	1	0	3	3	2	2	2	2	4	1	5
AC002044.1	19	33	3	4	3	0	5	0	14	0	0	4	0	0	6	0	1	0	0	1	0	4	3	5	1	0	0	2	0	6	1	0	0	1	1	6	2	1	2	5	0	1	0	4	2	0	57	0	5
AC002044.2	104	69	13	3	8	0	30	0	37	0	0	6	4	0	5	1	2	2	1	1	2	9	6	7	3	2	0	4	1	34	4	2	0	0	2	15	3	0	7	23	0	0	2	7	6	1	116	0	14
AC002044.3	29	33	4	3	5	1	8	0	2	0	0	4	0	0	2	0	0	1	0	0	0	13	3	3	0	1	0	1	0	22	0	0	0	0	1	3	0	0	2	7	0	0	0	0	3	0	21	2	6
AC002056.1	6	13	8	3	1	0	0	4	0	2	2	2	2	1	0	2	13	0	5	15	9	7	2	4	2	2	1	4	1	4	4	19	15	15	24	21	19	20	22	22	23	19	14	38	19	11	7	22	39
AC002056.2	1	0	0	0	2	0	0	0	0	1	0	0	0	0	0	0	1	0	0	0	0	1	0	0	0	0	0	0	0	1	0	0	0	0	0	0	0	0	0	0	0	0	0	0	0	0	0	0	0
AC002057.1	0	0	0	4	0	0	0	0	0	0	0	0	0	0	2	0	0	0	0	0	1	0	0	0	0	0	0	0	0	0	0	0	0	0	0	0	0	0	0	0	0	0	0	0	0	0	0	0	0
AC002057.2	2	12	0	7	0	0	1	0	0	0	0	0	1	0	0	0	1	0	0	0	0	0	0	0	0	0	1	0	0	0	0	0	0	0	0	0	0	0	0	0	0	0	0	0	0	0	0	0	0
AC002059.1	532	4	132	98	11	11	175	127	38	32	139	123	34	76	285	10	26	184	28	23	49	36	25	5	278	141	41	5	19	53	308	70	49	71	7	97	73	32	27	21	29	41	40	19	40	13	30	19	18
AC002059.2	6	0	1	0	2	1	11	5	0	1	8	7	1	0	5	1	3	5	1	1	3	1	4	0	6	7	2	0	6	6	12	5	0	5	3	1	6	2	1	2	0	3	5	0	5	5	0	0	0
AC002059.3	21	8	0	4	1	3	2	2	0	6	2	1	4	3	14	1	0	5	7	4	2	4	1	1	4	5	3	1	5	4	4	7	1	2	1	1	1	2	2	3	3	8	3	6	3	0	1	1	0
AC002064.1	1	0	0	0	0	0	0	0	0	0	0	0	0	0	0	0	0	0	0	0	0	0	0	0	0	0	0	0	0	0	0	0	0	0	0	0	0	0	0	0	0	0	0	0	0	0	0	0	0
AC002064.2	0	0	0	4	0	0	0	0	0	0	0	0	0	4	0	0	1	0	2	0	0	0	0	0	0	0	0	0	0	0	0	0	0	0	0	0	0	0	0	0	0	0	0	0	0	0	0	0	0
AC002064.3	0	9	0	4	2	0	5	0	0	0	1	1	1	2	0	5	5	1	0	0	1	0	0	4	1	0	3	1	1	4	0	0	0	2	4	1	5	2	1	1	1	1	4	0	0	0	0	2	1
AC002066.1	5	0	0	9	0	0	0	0	7	0	0	0	0	0	1	2	0	3	0	0	2	0	0	0	0	0	1	0	0	0	0	0	0	0	0	0	1	0	0	0	0	0	0	0	0	0	0	0	0
AC002069.1	7	3	1	14	0	0	0	0	2	8	0	0	0	0	8	0	1	1	0	0	1	0	0	0	0	0	0	0	1	0	0	0	0	0	0	0	0	2	0	1	0	0	0	1	0	1	1	0	0
AC002069.2	0	0	0	0	0	0	0	0	0	0	0	0	0	0	0	0	0	0	0	0	0	0	0	0	0	0	0	0	0	0	0	0	0	0	0	0	0	0	0	0	0	0	0	0	0	0	0	0	0
AC002069.3	0	0	0	0	0	0	0	0	1	0	0	0	0	0	0	0	0	0	0	0	0	0	0	0	0	0	0	0	0	0	0	0	0	0	0	0	0	0	0	0	0	0	0	0	0	0	0	0	0
AC002070.1	42	30	30	31	11	8	23	9	17	5	16	29	11	26	6	19	11	13	14	40	4	8	1	5	32	25	15	4	30	5	8	28	8	24	39	29	21	16	6	5	3	12	17	4	1	7	14	15	19
AC002072.1	2	15	0	9	0	0	0	0	0	4	0	0	0	0	3	1	1	1	0	0	0	0	0	0	0	0	0	0	0	0	0	0	0	0	0	0	0	0	0	0	0	0	2	0	1	0	0	0	0
AC002074.1	2	0	0	0	0	0	0	0	0	0	0	0	0	0	0	0	0	0	1	0	0	0	0	0	0	0	0	0	0	0	0	0	0	0	0	0	0	0	0	0	0	0	0	0	0	0	0	0	0
AC002074.2	0	0	2	0	0	0	0	0	0	0	0	0	0	0	0	0	0	0	0	0	0	0	0	0	0	0	0	0	0	0	0	0	0	0	0	0	0	0	0	0	0	0	0	0	0	0	0	0	0
AC002075.1	0	0	0	1	0	0	0	0	0	0	0	0	0	0	1	0	0	0	0	0	0	0	0	0	0	0	0	0	0	0	0	0	0	0	0	0	0	0	0	0	0	0	0	0	0	0	0	0	0
AC002075.2	7	13	0	0	1	0	1	1	1	1	1	0	0	1	0	0	2	2	1	8	8	7	4	2	2	5	3	5	10	6	4	16	22	17	33	11	25	18	15	13	13	20	15	15	10	5	16	0	6
AC002076.1	0	0	0	0	0	0	0	0	0	0	0	0	0	0	0	0	0	0	0	0	0	0	0	0	0	0	0	0	0	0	0	0	0	0	0	0	0	0	0	0	0	0	0	0	0	0	1	0	0
AC002076.2	0	0	0	0	0	0	0	0	0	0	0	0	0	0	0	0	0	0	1	0	0	0	0	0	0	0	0	0	0	0	0	0	0	0	0	0	0	0	0	0	0	0	0	0	0	0	0	0	0
AC002090.1	7	0	0	2	0	0	0	0	2	0	0	0	0	0	1	0	0	0	0	0	0	0	0	0	0	0	0	0	0	0	0	0	0	0	0	0	0	0	0	0	0	0	0	0	0	0	0	0	0
AC002091.1	49	36	59	11	0	6	6	14	34	5	27	13	5	39	7	5	2	18	13	9	22	23	18	6	24	37	32	72	26	15	30	12	9	80	13	34	36	19	14	15	63	18	24	4	5	17	10	23	4
AC002091.2	16	1	22	10	4	6	8	8	20	0	9	3	2	28	12	4	4	3	8	8	20	13	13	10	24	37	18	55	15	0	30	10	2	55	6	43	20	16	10	2	75	13	9	17	3	12	6	12	6
AC002094.1	0	0	0	0	0	0	0	0	0	0	0	0	0	0	0	0	0	0	0	0	0	0	0	0	0	0	0	0	0	0	0	0	0	0	0	0	0	0	0	0	0	0	0	0	0	0	0	0	0
AC002094.2	0	0	0	0	0	0	0	0	0	0	0	0	1	0	8	1	8	7	12	13	8	4	1	0	4	5	4	9	5	1	4	3	1	2	0	3	3	5	0	3	4	0	0	1	0	1	1	2	0
AC002094.3	0	0	0	0	0	0	0	0	0	0	0	0	0	0	0	0	0	0	0	0	0	0	0	0	0	0	0	0	0	0	0	0	0	0	0	0	0	0	0	0	0	0	0	0	0	0	0	0	0
AC002094.4	26	9	10	12	19	0	6	3	19	6	2	6	5	4	8	10	3	6	1	3	7	19	11	8	8	15	4	6	9	8	9	6	2	8	4	5	10	5	12	9	3	10	2	5	8	2	8	9	1
AC002094.5	3	0	0	0	0	0	0	0	3	0	0	0	0	0	0	1	1	1	1	0	0	0	0	0	0	0	0	0	1	0	0	0	0	0	0	1	0	0	1	0	1	0	0	0	0	0	0	0	1
AC002101.1	2	0	0	0	0	0	0	0	0	0	0	0	0	0	0	0	0	0	0	0	0	0	0	0	0	0	0	0	0	0	0	0	0	0	0	0	0	0	0	0	0	1	0	0	0	0	0	0	0
AC002115.1	0	0	0	0	0	0	0	0	0	0	0	0	0	0	1	0	1	0	2	0	0	0	1	0	0	1	0	0	0	0	0	0	0	0	0	0	0	0	0	0	0	0	0	0	0	0	0	0	0
AC002116.1	0	0	0	0	0	0	0	0	0	0	0	0	0	0	0	0	0	0	0	0	0	0	0	0	0	0	0	0	0	0	0	0	0	0	0	0	0	0	0	0	0	0	0	0	0	0	0	0	0
AC002116.2	40	11	37	13	4	6	8	7	9	11	15	8	12	20	11	3	0	12	9	15	33	21	30	2	7	23	19	19	16	22	20	7	35	14	21	11	8	8	20	6	7	10	46	10	12	19	6	0	12
AC002127.1	1	0	0	0	0	0	0	0	0	0	0	0	0	0	0	0	0	0	0	0	0	0	0	0	0	0	0	0	0	0	0	0	0	0	0	0	0	0	0	0	0	0	0	0	0	0	0	0	0
AC002128.1	0	0	0	0	0	0	0	0	1	1	4	0	0	0	0	6	0	0	3	0	0	4	0	2	2	6	0	2	3	3	3	3	0	2	0	3	1	1	3	2	1	0	1	3	1	2	7	0	2
AC002128.2	3	10	1	5	0	0	0	0	0	0	0	0	0	0	1	1	0	1	0	2	0	0	4	0	0	2	3	0	1	2	0	0	0	3	1	0	1	0	1	0	0	1	2	1	0	6	1	0	2
AC002306.1	0	0	0	0	0	0	0	0	0	0	0	0	0	0	2	0	0	1	0	0	0	0	0	0	0	0	0	0	0	0	0	0	0	0	0	0	0	0	0	1	0	0	0	0	0	0	1	0	0
AC002310.1	250	113	211	133	1	13	2	9	79	8	75	56	15	136	34	8	11	53	15	126	152	70	154	4	60	132	187	127	44	21	110	38	129	174	257	17	19	16	15	26	12	27	64	10	10	41	6	31	22
AC002310.2	4	0	8	11	2	6	2	4	8	6	2	6	0	3	21	3	5	10	6	7	7	4	10	5	1	6	13	13	4	9	9	6	4	14	11	1	1	0	5	7	1	1	8	4	4	2	1	0	2
AC002310.3	2	0	0	1	0	0	0	0	0	0	0	0	0	0	1	1	0	0	1	0	0	0	0	0	0	0	1	1	0	0	0	0	1	2	3	0	0	1	1	1	0	0	1	3	1	0	0	1	1
AC002310.4	0	0	0	0	0	0	0	0	0	0	0	0	0	0	0	0	0	0	0	0	0	0	0	0	0	0	0	0	0	0	0	0	0	0	0	0	0	0	0	0	0	0	0	0	0	0	0	0	0
AC002310.5	8	0	5	2	0	2	2	3	10	8	2	4	1	1	4	3	16	6	6	7	2	3	3	5	1	5	4	3	4	2	5	1	4	4	8	5	2	0	5	1	3	0	5	1	2	1	0	0	2
AC002331.1	0	0	0	7	0	0	0	2	2	0	0	0	0	0	1	0	1	1	0	2	1	0	0	0	0	0	1	0	1	0	0	0	0	2	0	0	0	0	0	1	0	1	0	1	0	0	1	0	0
AC002347.1	8	0	0	1	0	1	3	1	2	1	2	1	0	4	7	0	1	2	0	5	4	7	7	3	8	14	4	1	2	8	9	2	0	5	1	2	3	2	1	2	4	4	9	0	1	6	1	2	1
AC002347.2	0	0	0	0	0	0	1	1	0	0	0	2	0	0	1	2	0	1	2	8	4	4	1	0	0	0	2	0	0	1	1	0	1	1	0	1	0	0	0	0	0	0	0	0	0	0	0	0	0
AC002350.1	12	12	15	14	2	2	0	5	3	5	15	4	10	9	17	5	2	15	16	18	27	17	44	8	9	8	17	25	17	8	14	9	5	13	19	7	3	11	8	5	2	2	4	4	1	11	1	8	0
AC002351.1	0	0	0	1	0	0	0	2	0	0	0	0	0	0	4	0	0	2	0	0	0	0	0	0	0	0	0	0	0	0	0	0	0	0	0	0	0	0	0	0	0	0	0	0	0	1	0	0	0
AC002366.1	4	0	0	0	0	0	0	0	1	0	0	0	0	0	0	0	0	0	0	0	0	4	0	0	2	0	0	0	0	0	0	0	0	0	0	0	0	0	0	0	0	0	0	0	1	0	2	0	0
AC002367.1	0	0	0	0	0	2	0	0	0	1	0	0	0	0	0	0	0	0	0	0	1	0	0	0	0	0	1	0	0	0	0	0	0	0	0	1	0	1	0	0	1	1	0	0	0	0	0	0	5
AC002368.1	0	0	0	0	0	0	1	0	0	0	0	0	0	1	0	0	0	1	2	0	0	0	0	0	0	0	0	0	0	0	0	0	0	0	1	1	1	1	0	0	1	0	0	2	0	0	0	0	1
AC002375.1	0	0	1	0	0	0	0	0	0	0	0	0	0	0	2	0	2	0	1	0	0	0	0	0	0	0	0	0	0	0	0	0	0	0	0	0	0	0	0	0	0	0	0	0	0	0	0	0	0
AC002377.1	15	0	0	1	0	0	0	0	0	1	0	0	0	0	5	0	2	1	1	1	0	1	0	0	0	0	0	0	1	0	0	0	0	0	2	0	1	0	0	0	0	0	7	0	1	0	0	0	0
AC002378.1	2	0	0	0	0	0	0	0	0	0	0	0	0	0	0	0	0	0	0	0	0	0	0	1	0	0	0	0	0	1	0	0	0	1	0	0	0	0	0	0	1	0	0	0	0	0	0	0	1
AC002381.1	0	0	0	0	0	0	0	0	0	0	0	0	0	0	0	0	0	0	0	0	0	0	0	0	0	0	0	0	0	0	0	0	0	0	0	0	0	0	0	0	0	0	0	0	0	0	0	0	0
AC002383.1	0	0	0	6	0	0	0	0	0	0	0	0	0	0	0	0	0	0	4	0	0	0	0	0	0	0	0	0	0	0	0	0	0	0	0	3	0	0	1	0	0	0	0	2	0	1	0	0	0
AC002386.1	0	0	0	2	0	0	0	0	0	0	0	0	0	0	0	0	0	0	0	0	0	0	0	0	0	0	0	0	0	0	0	0	0	0	0	0	0	0	0	0	0	0	0	0	0	0	0	0	0
AC002398.1	0	13	1	0	0	0	0	2	0	0	0	0	0	0	5	0	2	5	4	7	2	0	2	0	2	2	3	1	3	3	0	4	0	1	2	1	0	0	2	1	0	1	1	0	0	1	0	0	0
AC002398.2	2	0	0	2	1	0	1	0	0	0	0	0	0	0	0	0	0	0	0	0	0	0	3	3	0	0	0	0	0	0	0	0	0	0	1	0	0	0	0	0	0	0	0	2	0	1	0	0	0
AC002400.1	0	0	0	1	0	0	0	0	0	0	0	0	0	0	0	2	0	0	0	0	0	0	0	0	0	0	0	0	1	2	0	0	0	0	0	0	0	0	0	0	0	0	0	0	0	0	0	0	1
AC002401.1	0	3	1	2	1	0	0	1	5	0	4	5	0	1	31	10	17	7	9	53	32	31	17	1	10	16	18	26	10	26	13	2	3	10	12	12	3	5	2	3	14	1	2	2	0	3	3	6	3
AC002401.2	0	0	0	0	0	0	0	0	0	1	0	0	0	0	0	0	0	0	0	0	0	0	0	0	0	0	0	0	0	0	1	0	0	0	0	0	0	0	0	0	0	0	0	0	0	0	0	0	0
AC002401.3	0	0	0	0	0	0	1	0	0	0	0	0	0	0	1	0	0	0	0	0	0	0	1	0	0	0	0	0	0	0	0	0	0	0	0	0	0	0	0	0	0	0	0	0	0	0	2	0	0
AC002401.4	0	0	0	0	1	0	0	1	0	0	0	0	0	0	0	0	0	0	0	0	0	0	0	0	0	0	0	0	0	1	0	0	0	0	0	0	0	0	0	0	0	0	0	0	0	0	0	0	0
AC002407.1	1	0	3	7	1	0	0	0	0	0	1	0	2	1	0	1	0	1	1	0	0	0	4	0	2	2	2	0	1	1	2	0	0	0	7	0	1	2	0	2	0	2	1	1	1	0	0	1	0
AC002428.1	0	0	0	0	0	0	0	0	0	0	0	0	0	0	0	0	1	0	0	0	0	0	0	0	0	0	0	0	0	0	0	0	0	0	0	0	0	0	0	0	0	0	0	0	0	0	0	0	0
AC002428.2	0	0	0	0	0	0	0	0	0	0	0	0	0	0	3	0	0	0	0	0	0	0	0	0	0	0	0	0	0	0	0	0	0	0	0	0	0	0	0	0	0	0	0	0	0	0	0	0	0
AC002429.1	0	0	0	1	0	0	0	0	0	0	0	0	0	0	0	0	0	0	0	0	0	0	0	0	0	0	0	0	0	0	0	0	0	0	0	0	0	0	0	0	0	0	0	0	0	0	0	0	0
AC002429.2	0	0	1	5	0	0	1	0	3	0	0	3	0	0	3	0	1	0	2	3	1	0	0	0	0	0	1	0	0	0	0	0	0	1	0	0	0	0	0	0	0	0	0	0	0	0	0	0	0
AC002451.1	7	7	3	19	1	1	0	0	3	0	1	0	0	3	0	3	3	1	2	3	0	0	6	2	0	1	0	0	1	7	0	0	5	4	3	3	1	1	0	2	0	1	4	0	0	1	1	2	1
AC002451.2	3	5	1	9	0	0	0	0	0	0	0	0	0	0	0	0	2	0	0	0	0	0	0	0	0	0	0	0	0	0	0	0	0	0	0	0	0	0	0	0	0	0	0	0	0	0	0	0	0
AC002454.1	172	174	219	40	34	64	68	103	68	36	78	47	56	230	8	94	5	257	80	68	156	44	136	10	166	78	3	95	131	15	3	84	33	24	53	48	129	47	15	10	25	154	201	203	22	120	40	27	41
AC002456.1	39	18	56	103	10	3	56	14	2	36	0	35	328	10	6	9	87	6	13	50	0	34	48	33	13	2	33	3	54	53	0	48	9	48	197	32	73	31	18	176	26	16	8	25	16	146	32	14	31
AC002456.2	0	0	0	0	0	0	0	0	0	0	0	0	0	0	0	0	0	0	0	0	0	0	0	0	0	0	0	0	0	0	0	0	0	0	0	0	0	0	0	0	0	0	0	0	0	0	0	0	0
AC002458.1	0	0	0	0	0	0	0	0	0	0	0	0	0	0	0	0	0	1	0	0	0	0	0	0	0	0	0	0	0	0	0	0	0	0	0	0	0	0	0	0	2	0	0	0	0	0	0	0	0
AC002460.1	8	0	0	0	0	0	0	0	0	0	0	0	0	0	0	0	0	0	0	0	0	0	0	0	0	0	0	0	0	0	0	0	0	0	0	0	0	0	0	0	0	0	0	0	0	0	0	0	0
AC002460.2	50	21	14	57	5	17	40	7	20	6	9	0	0	12	11	0	2	40	1	92	42	35	7	42	22	29	362	0	1	50	43	64	398	80	14	34	285	13	3	81	15	43	290	14	22	141	2	52	41
AC002463.1	14	21	2	39	0	0	0	0	7	1	0	0	0	0	10	1	4	2	3	1	0	1	1	0	0	0	3	0	0	1	0	0	0	0	0	4	0	0	0	0	0	0	0	2	0	0	0	0	0
AC002464.1	422	303	394	264	14	83	91	114	195	85	216	208	55	272	127	68	38	311	148	572	255	228	220	26	171	343	339	176	167	101	176	229	386	324	547	109	146	112	168	34	70	186	299	188	95	281	57	66	67
AC002465.1	0	0	0	0	0	0	0	0	0	0	0	0	0	0	0	0	0	0	0	0	0	0	0	0	0	0	0	0	0	0	0	0	0	0	0	0	0	0	0	0	0	0	0	0	0	0	0	0	0
AC002465.2	3	0	4	0	0	0	0	0	1	0	0	0	0	0	0	0	0	0	2	0	0	0	0	0	0	0	0	0	0	0	0	0	0	0	0	0	0	0	0	0	0	0	0	2	0	0	0	0	0
AC002467.1	48	116	90	41	19	9	14	68	44	55	41	33	49	21	42	35	30	52	27	49	67	34	58	53	53	34	76	78	49	18	41	17	59	68	69	55	47	62	50	58	55	20	29	38	32	17	36	27	44
AC002470.1	10	9	18	0	0	1	0	5	3	4	0	0	2	6	3	0	3	8	1	9	9	1	13	0	3	2	10	2	2	0	10	10	6	18	4	1	2	2	2	4	0	4	7	2	0	1	2	2	4
AC002470.2	0	0	0	0	0	0	0	0	0	0	0	3	0	0	0	0	0	0	0	0	0	0	0	0	0	0	0	0	0	0	0	0	0	0	0	0	0	0	0	0	0	0	0	0	0	0	0	0	0
AC002472.1	0	0	0	0	0	0	0	0	0	0	0	0	0	0	0	0	0	0	0	0	0	0	0	0	0	0	0	0	1	0	0	0	0	0	0	0	0	0	0	0	1	0	0	0	0	0	0	0	0
AC002472.2	0	0	2	1	0	0	0	0	0	1	0	0	0	2	0	0	0	0	0	0	0	1	0	0	0	0	2	1	0	1	0	1	0	2	0	0	0	1	0	0	0	0	1	0	0	0	1	0	0
AC002472.3	0	0	0	0	0	0	0	1	0	0	0	0	0	0	0	0	0	0	0	0	0	0	0	0	0	0	0	1	0	0	1	0	0	1	0	0	0	0	0	0	0	0	1	0	0	0	0	0	0
AC002472.4	0	0	0	3	0	0	0	0	0	0	0	0	0	0	2	0	0	0	0	0	0	0	0	0	0	0	0	0	0	0	0	0	0	0	0	0	0	0	0	0	0	0	0	0	0	0	0	0	0
AC002480.1	0	0	0	3	0	0	0	0	0	0	0	0	0	0	0	0	0	0	0	0	0	0	0	0	0	0	0	0	0	0	0	0	0	1	0	0	1	0	0	0	0	0	0	0	0	0	0	0	0
AC002480.2	0	0	0	0	0	0	0	0	2	0	0	0	0	0	1	1	0	0	0	0	0	1	0	0	0	0	0	0	0	0	0	1	0	1	0	0	0	0	0	0	0	0	0	0	0	0	0	0	0
AC002486.1	0	0	0	2	0	0	0	0	0	0	0	0	0	0	0	0	0	0	0	0	0	0	0	0	0	0	0	0	0	0	0	0	0	0	0	0	0	0	0	0	0	0	0	0	0	0	0	0	0
AC002486.2	0	0	0	0	0	0	0	0	0	0	0	0	0	0	0	0	0	0	0	0	0	0	0	0	0	0	0	0	0	0	0	0	0	0	0	0	0	0	0	0	0	0	0	0	0	0	0	0	0
AC002487.1	0	0	0	0	0	0	0	0	0	0	0	0	0	0	0	0	0	0	0	0	0	0	0	0	0	0	0	0	0	0	0	0	0	0	0	0	0	0	0	0	0	0	0	0	0	0	0	0	0
AC002504.1	2	0	0	2	0	0	0	0	1	2	0	0	0	0	1	0	0	2	2	2	0	0	0	0	0	0	0	0	0	0	0	2	0	0	0	1	0	3	0	0	1	2	0	0	1	0	0	1	1
AC002511.1	19	12	1	1	0	0	2	14	2	0	0	2	3	0	1	2	1	1	2	0	2	8	0	0	3	3	1	1	5	0	3	1	0	4	1	4	0	3	1	0	3	3	0	0	0	0	6	0	2
AC002511.2	5	8	0	0	0	0	2	3	6	2	0	4	0	0	0	0	0	1	6	1	2	5	0	1	0	1	0	1	0	0	0	3	0	7	1	5	4	1	0	1	1	0	0	0	0	0	12	0	5
AC002511.3	0	0	0	0	0	0	0	0	0	0	0	0	0	0	0	0	0	0	0	0	0	0	0	0	0	0	0	0	0	0	0	0	0	0	0	0	0	0	0	0	0	0	0	0	0	0	0	0	0
AC002519.1	19	7	9	30	0	0	0	0	4	0	7	4	1	0	5	0	2	1	0	5	0	5	0	0	1	5	0	0	0	1	3	0	1	7	16	2	1	0	3	0	0	0	2	0	0	2	1	0	1
AC002519.2	0	0	8	1	0	0	4	0	0	0	2	0	0	0	2	0	0	0	0	0	0	0	0	0	1	2	4	3	0	2	3	1	2	7	5	1	4	0	0	0	1	2	0	1	3	0	0	2	2
AC002524.1	2	4	1	1	1	0	2	2	0	1	1	3	1	1	2	1	0	0	1	20	2	1	0	0	3	1	0	0	0	0	1	1	4	2	0	3	3	5	4	2	2	3	0	3	1	0	1	2	11
AC002525.1	0	0	0	0	0	0	0	0	0	0	0	0	0	0	1	0	0	0	0	0	0	0	0	0	0	0	0	0	0	0	0	0	0	0	0	0	0	0	0	0	0	0	0	0	0	0	0	0	0
AC002529.1	0	0	0	4	0	0	0	0	0	0	0	0	0	0	0	0	0	0	0	0	0	0	0	0	0	0	0	0	0	0	0	0	0	0	0	0	0	0	0	0	0	0	0	0	0	0	0	0	0
AC002540.1	0	4	0	6	0	0	0	0	1	0	0	0	0	0	0	0	0	2	0	0	2	0	0	0	0	0	0	0	0	0	0	0	0	0	0	0	0	0	0	0	0	0	0	0	0	0	0	0	0
AC002542.1	0	0	0	0	0	0	0	0	0	0	0	0	0	0	0	0	0	0	0	0	0	0	0	0	0	0	0	0	0	0	0	0	0	0	0	0	0	0	0	0	0	0	0	0	0	0	0	0	0
AC002542.2	0	0	0	3	0	0	0	0	0	0	0	0	0	0	0	0	0	0	2	0	0	1	0	0	0	0	0	0	0	0	0	0	0	0	0	0	0	0	0	0	0	0	0	0	0	0	0	0	0
AC002543.1	0	0	0	1	1	0	0	0	0	0	2	0	0	0	0	0	0	2	0	0	0	1	0	0	0	0	1	1	0	4	0	0	0	0	0	1	0	0	2	0	0	1	0	2	0	0	0	0	0
AC002545.1	0	0	0	0	0	0	0	0	0	0	0	0	0	0	0	0	0	0	0	3	3	0	0	0	0	0	0	0	1	0	0	0	0	0	0	0	0	0	0	0	0	0	0	0	0	0	0	0	0
AC002546.1	0	0	0	2	1	0	0	0	0	0	0	0	0	0	3	0	0	0	0	0	0	0	0	0	0	0	0	0	0	1	0	0	0	0	0	0	0	0	0	0	0	0	0	0	0	0	0	0	0
AC002550.1	3	0	0	0	0	0	0	0	0	0	0	3	4	0	13	2	0	0	3	8	1	8	5	2	1	1	13	10	4	1	10	0	0	1	1	0	0	0	1	2	1	1	0	3	4	0	1	1	2
AC002550.2	24	43	24	10	3	0	3	2	14	0	19	0	0	2	9	2	0	6	5	16	4	12	15	3	7	26	9	9	8	5	12	5	21	11	10	12	1	4	6	5	4	6	15	4	8	6	3	2	7
AC002551.1	4	17	0	0	1	1	0	3	3	0	1	0	0	0	0	0	4	0	0	0	0	1	3	0	3	3	1	1	2	0	2	0	0	2	1	0	0	0	2	1	0	3	3	0	0	4	1	1	1
AC002553.1	32	0	11	6	0	2	2	3	6	0	1	5	10	7	11	4	3	7	7	24	2	15	0	0	5	14	7	3	7	10	5	8	6	18	1	3	10	7	5	5	3	4	4	6	3	2	6	0	1
AC002553.2	40	38	10	5	9	2	11	8	22	12	9	13	13	14	5	5	2	5	5	15	6	45	10	3	8	40	6	11	13	8	9	6	1	14	0	23	11	2	21	23	16	2	20	4	13	14	10	3	8
AC002558.1	70	55	47	27	30	8	46	18	23	9	18	22	45	8	15	24	14	52	15	20	13	46	25	34	36	39	8	36	42	82	35	11	3	12	12	42	16	6	49	20	28	30	49	22	69	40	103	11	32
AC002558.2	0	0	0	0	0	0	0	0	0	0	2	0	0	0	3	4	7	5	1	1	4	6	0	2	3	0	8	2	4	5	6	1	0	1	1	1	0	4	2	1	0	3	0	3	0	0	1	0	1
AC002558.3	175	272	101	32	110	22	83	24	69	41	61	49	81	22	34	52	8	47	28	57	37	123	61	85	92	109	40	99	56	195	55	31	7	23	29	92	30	25	70	57	73	74	107	64	193	120	194	19	75
AC002563.1	0	0	0	0	0	1	0	0	3	0	0	0	0	0	7	0	1	1	0	1	0	1	2	0	0	0	0	1	0	1	0	0	0	2	0	0	0	0	0	0	0	0	0	0	1	0	0	0	0
AC002984.1	6	0	2	1	1	0	1	0	0	0	1	0	0	3	0	0	0	0	0	0	0	0	0	0	0	1	1	0	0	0	0	0	0	0	0	0	0	0	0	1	1	0	0	0	0	0	0	0	0
AC002985.1	0	0	0	0	0	0	0	0	0	0	0	0	0	0	0	0	0	0	0	0	0	0	0	0	0	0	0	0	0	0	0	0	0	0	0	0	0	0	0	0	0	0	0	0	0	0	0	0	0
AC002996.1	0	0	0	0	0	0	0	0	0	0	0	0	0	0	0	0	0	0	0	0	0	0	0	0	0	0	0	0	0	0	0	0	0	0	0	0	0	0	0	0	0	0	0	0	0	0	0	0	0
AC003001.1	0	0	0	0	0	0	0	0	0	0	0	0	0	0	0	0	0	0	0	0	0	0	0	0	0	0	0	0	0	0	0	0	0	0	0	0	0	0	0	0	0	0	0	0	0	0	0	0	0
AC003001.2	0	0	0	0	0	0	0	0	0	0	0	0	0	0	0	0	0	0	0	0	0	0	0	0	0	0	0	0	0	0	0	0	0	0	0	0	0	0	0	0	0	0	0	0	0	0	0	0	0
AC003002.1	0	0	0	0	0	0	0	0	0	0	0	0	0	0	0	0	0	0	0	0	0	0	0	0	0	0	0	0	0	0	0	0	0	0	0	0	0	0	0	0	0	0	0	0	0	0	0	0	0
AC003002.2	9	0	3	0	0	0	0	0	7	0	0	8	0	3	3	1	0	2	0	1	2	0	1	1	3	3	0	3	0	0	1	0	0	0	1	3	0	0	0	2	0	0	2	0	0	1	0	0	3
AC003002.3	3	0	1	0	0	0	0	4	0	2	0	0	2	0	2	1	0	2	2	4	0	0	0	1	1	4	2	1	2	0	0	0	2	2	6	1	1	3	1	1	0	1	2	0	0	3	0	0	0
AC003005.1	0	0	0	0	0	0	0	0	0	0	0	0	0	0	0	0	0	0	0	0	0	0	0	0	0	0	0	0	0	0	0	0	0	0	0	0	0	0	0	0	0	0	0	0	0	0	0	0	0
AC003005.2	15	12	2	1	0	0	1	0	0	1	2	0	1	2	7	1	2	0	1	1	1	5	5	0	4	8	3	0	0	4	3	1	4	3	4	3	1	0	2	2	3	4	5	1	2	10	0	0	1
AC003006.1	0	0	0	0	0	0	0	0	0	0	0	0	0	0	0	0	0	0	0	0	0	0	0	0	0	0	0	0	0	0	0	0	0	0	0	0	0	0	0	0	0	0	0	0	0	0	0	0	0
AC003009.1	0	0	0	0	0	0	0	0	0	0	0	0	0	0	0	0	0	0	2	0	0	0	0	0	0	0	1	0	0	0	0	0	0	0	0	0	0	0	0	0	0	0	0	0	0	0	0	0	0
AC003035.1	25	29	10	12	2	0	10	3	4	6	2	6	2	0	1	7	3	6	4	12	4	9	7	7	7	14	8	1	3	4	6	5	3	8	11	9	0	1	4	2	2	5	5	2	8	3	3	2	3
AC003035.2	0	0	0	0	0	0	0	0	0	0	0	0	0	0	0	0	0	0	0	0	0	0	0	0	0	0	0	0	0	0	0	0	0	0	0	0	0	0	0	0	0	0	0	0	0	0	0	0	0
AC003043.1	0	0	0	0	0	1	0	0	0	0	0	0	3	0	0	0	0	0	0	1	2	1	0	0	0	1	0	1	0	0	1	1	0	0	0	0	0	0	0	0	0	0	1	2	0	0	0	0	0
AC003043.2	19	8	0	13	0	20	3	1	9	11	10	0	9	6	2	0	2	12	1	3	6	2	2	0	19	2	3	3	0	21	7	7	0	2	4	0	33	1	3	1	0	17	10	14	0	8	4	0	1
AC003044.1	5	0	1	5	0	0	3	0	0	0	0	3	0	0	1	0	3	4	0	3	5	4	13	0	0	0	5	1	0	20	2	1	1	0	11	0	29	6	0	0	2	1	0	3	1	41	10	0	1
AC003045.1	3	0	0	3	0	0	0	0	0	0	0	0	0	0	0	0	0	0	0	1	0	0	0	0	0	0	0	0	0	0	0	0	0	0	0	0	0	2	0	0	0	0	0	0	0	0	0	0	0
AC003070.1	0	0	0	0	1	0	0	0	2	0	11	3	0	0	4	2	3	4	1	10	5	3	3	0	1	9	2	7	4	9	1	2	0	8	0	1	0	3	0	0	1	5	0	1	0	1	1	0	2
AC003070.2	1	0	0	0	0	0	0	0	0	0	0	0	0	0	3	1	0	2	0	0	1	0	0	1	1	0	0	0	0	0	0	0	0	0	0	0	0	0	0	0	0	1	0	0	0	1	0	0	0
AC003070.7	0	0	0	0	0	0	0	0	0	0	0	0	0	0	0	0	0	0	0	0	0	0	0	0	0	0	0	0	0	0	0	0	0	0	0	0	0	0	0	0	0	0	0	0	0	0	0	0	0
AC003071.1	0	0	0	0	0	0	0	0	0	0	0	0	0	0	0	0	0	0	0	0	0	0	0	0	0	0	0	0	0	0	0	0	0	0	0	0	0	0	0	0	0	0	0	0	0	0	0	0	0
AC003071.2	0	0	0	1	0	0	0	0	0	0	0	0	0	0	0	0	0	0	0	0	0	0	2	0	0	0	0	0	0	0	0	0	0	0	0	0	0	0	0	0	0	0	0	0	0	0	0	0	0
AC003072.1	97	18	29	22	2	4	3	4	19	2	13	12	1	21	21	4	12	28	1	26	15	7	26	8	16	25	18	34	23	13	13	13	6	29	36	7	12	1	9	24	10	4	16	1	7	18	6	5	5
AC003077.1	5	0	0	3	0	0	0	0	2	0	0	0	0	0	0	1	4	0	0	0	0	1	0	0	0	0	1	0	0	0	0	0	0	1	0	0	0	0	0	0	0	1	0	0	0	0	3	1	0
AC003080.1	1	3	0	12	0	0	0	0	0	0	0	0	0	0	2	0	0	0	0	0	0	1	0	0	2	0	0	0	0	0	0	0	0	0	0	0	0	0	0	0	0	0	0	0	0	0	0	0	0
AC003084.1	0	0	0	0	0	0	0	0	0	0	0	0	0	0	0	0	0	0	0	0	0	0	0	0	0	0	0	0	0	0	0	0	0	0	0	0	0	0	0	0	0	0	0	0	0	0	0	0	0
AC003086.1	7	8	3	15	0	0	1	0	0	2	3	4	1	5	2	0	1	0	1	2	0	1	4	0	7	12	8	4	1	0	6	0	0	9	6	1	0	2	1	1	0	0	0	2	0	0	0	0	0
AC003087.1	0	0	0	0	0	0	0	0	0	0	0	0	0	0	0	0	0	0	0	0	0	0	0	0	0	0	0	0	0	0	0	0	0	0	0	0	0	0	0	0	0	0	0	0	0	0	0	0	0
AC003092.1	6	0	4	5	1	0	3	0	6	0	0	0	2	0	0	1	14	0	0	0	0	0	2	2	2	2	1	0	0	3	4	0	4	0	0	0	2	2	0	3	0	4	0	5	0	5	5	0	0
AC003092.2	0	0	0	0	0	0	0	0	0	0	0	0	0	0	1	0	0	0	0	0	0	0	0	0	0	0	0	0	0	0	0	0	0	0	0	0	0	0	0	0	0	0	0	0	0	0	0	0	0
AC003093.1	7	6	1	0	2	0	0	3	0	3	0	0	4	0	2	5	1	2	0	0	2	9	0	2	4	4	1	6	2	1	2	0	0	4	0	3	2	1	6	1	1	4	1	2	6	0	0	0	0
AC003098.1	1	0	0	0	0	0	0	0	0	0	0	0	0	0	0	0	0	0	0	1	0	0	0	0	0	0	0	0	0	0	0	0	0	0	0	0	0	0	0	0	0	0	0	0	0	0	0	0	0
AC003101.1	1	0	1	2	0	0	0	0	0	0	0	0	0	0	3	0	1	0	0	0	0	3	1	0	0	1	1	1	0	0	0	0	1	0	0	0	0	0	0	1	0	0	1	0	0	0	0	0	2
AC003101.2	2	0	0	3	0	0	1	0	1	0	0	2	0	2	0	0	6	0	0	1	0	0	1	2	0	2	11	0	0	1	0	0	0	0	1	0	2	0	0	13	1	0	0	0	0	1	0	0	0
AC003101.3	0	0	0	0	4	0	0	0	0	2	0	0	0	0	1	0	0	0	0	0	0	0	0	0	0	2	0	0	0	2	0	0	0	0	0	1	0	0	0	0	0	0	0	0	0	0	0	0	0
AC003102.1	173	48	85	71	34	59	102	159	108	89	121	57	111	114	74	89	108	145	203	85	97	39	53	87	74	99	42	71	57	144	233	156	137	126	131	132	188	100	160	58	131	136	141	128	59	215	132	91	69
AC003112.1	0	0	1	0	0	1	14	4	0	8	0	3	2	0	3	1	4	2	1	0	0	1	1	1	0	0	3	0	0	5	3	5	1	0	9	0	2	0	3	4	1	6	3	1	5	1	9	0	6
AC003659.1	0	0	0	0	0	0	0	0	0	0	0	0	0	0	0	0	0	0	0	0	0	0	0	0	0	0	0	0	0	0	0	0	0	0	0	0	0	0	0	0	0	0	0	0	0	0	0	1	0
AC003665.1	1633	817	845	655	168	160	551	413	525	257	567	682	246	726	726	203	356	511	472	922	649	460	680	335	521	899	603	453	504	495	1119	787	621	1005	1023	706	745	563	673	580	520	885	837	521	284	591	281	346	475
AC003666.1	0	0	0	3	1	0	0	0	0	0	0	0	0	1	0	0	1	2	7	0	0	0	0	0	13	0	0	0	0	0	0	10	0	0	8	0	0	0	2	1	0	0	3	0	0	1	0	0	0
AC003669.1	0	1	0	1	0	0	0	0	0	0	0	0	0	0	0	0	0	0	0	0	0	0	0	0	0	0	0	0	0	0	0	0	0	0	0	0	0	0	0	0	0	0	0	0	0	0	0	0	0
AC003681.1	1965	891	207	96	32	16	138	150	287	25	31	215	26	157	457	100	163	202	58	278	88	697	174	117	404	886	616	307	218	342	200	166	276	289	197	331	88	163	242	274	160	187	991	12	153	253	113	40	184
AC003682.1	44	31	28	9	2	1	5	2	10	2	11	9	1	5	4	1	0	2	2	4	7	6	7	3	14	44	5	5	3	7	7	17	6	10	20	20	4	4	6	17	2	4	34	3	5	22	11	2	8
AC003684.1	0	0	0	0	0	0	0	0	0	1	1	0	0	0	0	0	0	0	0	1	0	0	0	0	0	0	0	0	0	1	0	0	0	0	1	0	0	0	0	3	0	0	0	0	0	0	33	0	0
AC003685.1	0	0	0	0	0	0	0	0	0	0	0	0	0	0	0	0	0	0	0	0	0	0	0	0	0	0	0	0	0	0	0	0	0	0	0	0	0	0	0	0	0	0	0	0	0	0	0	0	0
AC003685.2	0	0	0	0	0	0	0	0	0	0	0	0	0	0	0	0	0	0	0	0	0	0	0	0	0	0	0	0	0	0	0	0	0	0	0	0	0	0	0	0	0	0	0	0	0	0	0	0	0
AC003686.1	2	0	0	0	0	0	0	0	0	0	0	0	0	0	0	0	0	0	0	0	0	0	0	0	0	0	0	0	0	0	0	0	0	0	0	0	0	0	0	0	0	0	0	0	0	0	0	0	0
AC003687.1	0	0	0	0	0	0	0	0	0	0	0	0	0	0	0	0	0	0	0	0	0	0	0	0	0	0	0	0	0	0	0	0	0	0	0	0	0	0	0	0	0	0	0	0	0	0	0	0	0
AC003688.1	0	0	0	0	0	0	0	0	0	0	0	0	0	0	0	0	0	0	0	0	0	0	0	0	0	0	0	0	0	0	0	0	0	0	0	0	0	0	0	0	0	0	0	0	0	0	0	0	0
AC003688.2	0	0	0	2	0	0	0	0	0	0	0	0	0	0	0	0	0	2	0	0	0	0	0	0	0	0	0	0	0	0	0	0	0	0	0	0	0	0	0	0	0	0	0	0	0	0	0	0	0
AC003950.1	0	8	0	0	0	0	0	0	0	5	0	0	0	0	1	0	1	0	0	0	0	0	0	0	0	0	0	0	0	0	0	0	0	0	0	0	0	0	0	0	0	0	0	0	0	0	0	0	0
AC003956.1	0	0	0	0	0	0	0	0	0	1	0	0	0	0	2	3	1	0	0	0	0	0	1	1	0	0	0	0	0	1	0	1	0	0	1	0	0	0	1	2	0	0	0	0	0	0	0	0	0
AC003957.1	0	0	0	0	0	0	0	0	2	0	1	0	0	0	1	2	0	1	0	0	0	3	0	1	0	2	0	0	2	1	1	0	0	1	0	1	0	2	0	1	0	2	1	0	1	0	0	0	0
AC003958.1	0	0	0	0	0	0	0	0	0	0	0	0	0	0	0	0	0	0	0	0	0	0	0	2	0	0	0	0	0	0	0	0	0	0	1	0	0	0	0	0	0	0	0	0	0	0	0	0	0
AC003958.2	2	0	0	1	0	0	0	0	0	0	0	0	0	0	0	0	3	0	0	0	0	0	0	0	0	0	0	0	0	0	0	0	0	0	1	0	0	0	0	0	0	0	0	0	0	0	0	0	0
AC003965.1	0	1	8	5	2	0	0	1	0	0	3	1	3	6	1	0	0	3	0	5	2	5	6	0	3	5	12	7	2	3	3	0	2	7	13	2	4	0	2	0	0	2	5	0	1	1	0	0	2
AC003965.2	0	0	1	0	0	0	0	0	0	0	0	0	0	0	0	0	0	0	0	0	0	0	0	0	0	0	0	0	0	0	0	0	0	0	0	0	0	0	0	0	0	0	0	0	0	0	0	0	0
AC003973.1	5	10	2	8	0	0	0	0	0	0	0	0	0	0	1	0	1	3	0	0	2	0	0	0	0	0	0	0	0	0	0	0	0	0	0	1	0	0	0	0	0	0	0	1	0	0	0	0	0
AC003973.2	6	0	0	0	0	0	0	0	0	0	0	0	0	0	0	0	0	0	0	0	0	0	0	0	0	0	0	0	0	0	0	0	0	0	0	0	0	0	0	0	0	0	0	0	0	0	0	0	0
AC003975.1	0	0	0	0	0	0	0	0	0	0	0	0	0	0	0	0	0	0	0	0	0	0	0	0	0	0	1	0	0	0	0	1	0	0	0	0	0	0	0	0	0	0	0	0	0	0	0	0	0
AC003982.1	0	0	0	0	0	0	0	0	0	0	0	0	0	0	1	0	0	0	1	0	0	0	0	0	0	0	0	0	0	0	0	0	0	0	0	0	0	0	0	0	0	0	0	0	0	0	0	0	0
AC003984.1	0	7	0	3	0	0	0	0	0	0	0	0	0	0	0	0	0	0	0	0	0	0	0	0	0	0	0	0	0	0	0	0	0	0	0	0	0	0	0	0	0	0	0	0	0	0	0	0	0
AC003985.1	0	0	0	0	0	0	0	0	0	0	0	0	0	0	0	0	0	0	0	0	0	0	0	0	0	0	0	0	0	0	0	0	0	0	0	0	0	0	0	0	0	0	0	0	0	0	0	0	0
AC003986.1	0	0	0	0	0	0	0	0	0	0	0	0	0	0	0	0	0	0	0	0	0	0	0	0	0	0	0	0	0	2	0	0	0	0	0	0	0	0	0	0	0	0	0	0	0	0	0	0	0
AC003986.2	0	0	0	0	0	0	0	0	0	2	0	0	0	0	0	0	0	0	0	0	0	0	0	0	0	0	0	0	0	0	0	0	0	0	0	0	0	1	0	0	0	0	0	0	0	0	0	0	0
AC003986.3	0	0	0	2	0	0	0	0	0	0	0	0	0	0	0	0	0	1	0	0	0	0	0	0	0	0	0	0	0	0	0	0	0	0	0	0	0	0	0	0	0	0	0	0	0	0	0	0	0
AC003988.1	4	0	0	4	0	0	0	0	2	1	0	0	0	0	0	0	0	0	0	1	0	0	0	0	0	0	0	0	0	0	0	0	0	0	0	0	0	0	0	0	0	0	0	0	0	0	0	0	0
AC003989.1	0	0	0	0	0	0	0	0	0	0	0	0	0	0	0	0	1	0	1	0	0	0	0	0	0	0	0	0	0	0	0	0	0	0	0	0	0	0	0	0	0	0	0	0	0	0	0	0	0
AC003989.2	0	0	0	0	0	0	0	0	0	0	0	0	0	0	0	0	0	0	0	0	0	0	0	0	0	0	0	0	0	0	0	0	0	0	0	0	0	0	0	0	0	0	0	0	0	0	0	0	0
AC003991.1	2	0	3	14	0	0	0	1	7	2	0	5	0	1	1	2	1	1	1	5	4	2	1	0	2	0	3	2	6	1	0	2	1	1	2	1	5	1	2	0	0	0	4	0	2	1	0	0	0
AC003991.2	0	2	0	12	1	0	0	0	0	1	4	2	1	0	6	2	7	5	3	3	3	3	1	5	3	0	1	8	6	2	4	5	5	1	1	3	3	0	3	2	3	0	4	1	0	1	0	2	0
AC003992.1	0	0	0	0	0	0	0	0	0	0	0	0	0	0	0	0	0	0	0	0	0	0	0	0	0	0	0	0	0	0	0	0	0	0	0	0	0	0	0	0	0	0	0	0	0	0	0	0	0
AC004000.1	14	2	6	0	0	0	1	0	8	0	5	0	0	1	1	0	0	0	1	1	2	7	11	1	7	21	0	8	4	2	5	0	0	0	4	1	0	1	1	2	0	0	0	2	0	1	1	0	0
AC004004.1	0	0	0	0	0	0	0	0	0	0	0	0	0	0	0	0	0	0	0	0	0	0	0	0	0	0	0	0	0	0	0	0	0	0	0	0	0	0	0	0	0	0	0	0	0	0	0	0	0
AC004006.1	0	0	0	0	0	0	0	0	0	0	0	0	0	0	12	1	2	0	0	0	0	0	0	2	0	0	0	0	0	2	0	0	0	0	0	1	2	0	0	0	0	0	0	0	0	27	0	0	2
AC004009.1	6	0	0	3	0	0	0	0	0	0	0	0	0	0	0	1	2	0	0	0	0	0	0	0	0	0	1	0	0	0	0	0	0	0	0	0	0	0	0	0	0	0	0	0	0	0	0	0	0
AC004009.2	0	0	0	0	0	0	0	0	0	2	0	0	0	0	0	0	0	0	0	0	0	0	0	0	0	0	0	0	0	0	0	0	0	0	0	0	0	0	0	0	0	0	0	0	0	0	0	0	0
AC004009.3	0	4	0	0	0	0	0	0	0	0	0	0	0	0	0	0	0	0	0	4	0	0	0	0	0	0	0	0	0	0	0	0	0	0	0	0	0	0	0	0	0	0	0	0	0	0	0	0	0
AC004012.1	0	0	0	12	0	0	0	0	0	1	0	0	0	0	1	0	1	0	1	0	0	0	0	0	0	0	0	0	0	0	0	0	0	1	0	1	0	1	0	0	0	1	0	0	0	0	0	0	0
AC004014.1	0	0	0	0	0	0	0	0	0	0	0	0	0	0	0	0	0	0	0	0	1	0	0	0	0	0	1	0	0	0	0	0	0	0	0	0	0	0	0	0	0	0	0	0	0	0	0	0	0
AC004014.2	1	0	0	6	0	0	0	0	0	1	0	0	0	0	7	0	0	0	1	0	1	0	0	0	0	0	0	0	0	0	0	0	0	0	0	0	0	0	0	0	0	0	0	0	0	0	0	0	0
AC004022.1	0	0	0	1	0	0	0	0	0	0	0	0	0	0	2	0	2	0	0	0	0	0	0	0	0	0	0	0	0	0	0	0	0	0	0	0	0	0	0	0	0	0	0	0	0	0	0	0	0
AC004022.2	0	0	0	0	0	0	0	0	0	0	0	0	0	0	0	0	0	0	0	0	0	0	0	0	0	0	0	0	0	0	0	0	0	0	0	0	0	0	0	0	0	0	0	0	0	0	0	0	0
AC004023.1	0	0	0	0	0	0	0	0	0	0	0	0	0	0	0	0	0	0	0	0	0	2	0	0	0	0	0	1	0	0	0	0	0	0	1	0	0	0	0	0	0	0	1	0	0	0	1	0	0
AC004024.1	16	23	7	1	0	2	0	2	2	6	1	0	0	0	3	1	0	0	1	0	1	4	1	0	0	5	1	3	2	1	0	1	5	3	2	0	3	0	2	1	0	2	3	1	0	1	3	0	0
AC004034.1	97	155	92	30	3	10	6	17	16	1	16	14	6	21	81	9	3	78	28	8	34	9	2	12	62	75	36	30	10	7	10	23	12	66	8	30	10	25	15	25	77	45	140	18	16	50	3	14	30
AC004039.1	5	0	0	5	0	0	0	0	0	0	0	0	0	0	1	0	0	2	3	0	1	0	0	0	0	0	1	0	0	0	0	0	0	0	0	0	0	0	0	0	0	0	0	0	0	0	0	0	0
AC004047.1	0	0	0	1	0	0	0	0	0	0	0	0	0	0	0	0	0	0	0	0	0	0	0	0	0	0	0	0	0	0	0	0	0	0	0	0	0	0	0	0	0	0	0	0	0	0	1	0	0
AC004052.1	3	0	4	5	0	0	0	1	0	0	0	0	0	0	1	1	1	0	0	0	0	0	0	0	0	0	1	0	0	0	0	0	0	0	0	0	0	0	0	0	0	0	0	0	0	0	0	0	0
AC004053.1	0	0	0	5	0	0	0	0	0	0	0	0	0	0	0	0	0	0	0	0	0	0	0	0	1	1	0	0	0	0	0	0	0	0	0	1	0	0	0	0	0	0	2	0	0	0	0	0	0
AC004054.1	0	0	0	0	0	0	0	0	0	0	0	0	0	0	0	0	0	0	0	0	0	0	0	0	0	0	0	0	0	0	0	0	0	0	0	0	0	0	0	0	0	0	0	0	0	0	0	0	0
AC004057.1	34	36	28	17	95	89	185	113	7	276	137	95	84	78	25	18	81	113	108	396	381	118	39	109	66	81	25	69	33	162	56	171	201	201	91	186	260	254	76	32	186	183	148	332	40	31	102	51	275
AC004062.1	3	0	0	0	0	0	0	0	0	0	0	0	0	0	0	0	1	0	0	0	0	0	0	0	0	0	0	0	0	0	0	0	0	0	0	0	0	0	0	0	0	0	0	0	0	0	0	0	0
AC004063.1	4	7	0	2	0	0	1	0	0	0	0	0	0	1	0	0	0	0	0	0	0	0	0	0	0	0	0	0	0	0	0	0	0	0	0	0	0	0	0	0	0	0	0	0	0	1	0	0	0
AC004066.1	0	0	0	1	0	0	0	0	0	0	0	0	0	0	2	0	0	0	0	0	0	0	0	0	0	0	0	0	0	0	0	0	0	0	0	0	0	0	0	0	0	0	0	0	0	0	0	0	0
AC004066.2	0	0	1	5	0	0	0	0	0	0	0	0	0	0	2	0	0	0	0	0	0	0	0	0	0	0	0	0	0	0	0	0	0	0	0	0	0	0	0	0	0	0	0	0	0	0	0	0	0
AC004067.1	3	5	6	5	0	4	2	17	9	5	6	6	7	19	37	10	8	7	7	9	5	7	11	6	11	9	0	13	11	9	19	7	15	14	2	10	8	4	18	3	4	10	17	3	2	11	2	1	6
AC004069.1	21	2	11	2	14	15	2	1	11	3	9	8	5	9	3	6	2	6	12	18	5	5	15	0	8	4	8	4	2	6	7	27	21	42	56	39	39	37	23	27	44	32	15	23	21	28	26	67	79
AC004069.2	0	0	6	17	0	0	0	0	0	0	0	0	0	0	3	0	0	0	0	0	0	1	0	0	0	0	0	0	0	0	0	0	0	0	0	0	0	0	0	0	0	0	0	0	0	0	0	0	0
AC004074.1	0	6	0	0	0	0	0	0	0	1	0	0	0	0	0	0	0	0	0	0	0	0	0	0	0	0	0	0	0	0	0	0	0	0	0	0	0	0	0	0	0	0	0	0	0	0	0	0	0
AC004076.1	4	0	10	3	0	0	0	0	0	0	1	4	0	0	1	0	0	1	1	0	0	1	0	3	0	4	0	0	0	0	0	0	0	0	0	0	1	0	0	0	0	0	0	0	0	0	1	0	1
AC004076.2	180	99	62	24	7	0	16	1	51	12	12	17	5	22	30	3	2	8	8	24	25	22	34	5	20	72	25	16	6	25	35	7	17	31	22	32	18	14	5	22	8	30	59	19	41	48	14	11	13
AC004080.1	1	0	0	0	0	0	0	0	0	0	0	0	0	0	0	0	0	0	0	0	0	0	0	0	0	0	0	0	0	0	0	0	0	0	0	0	0	0	0	0	0	0	0	0	0	0	0	0	0
AC004080.2	0	0	0	3	0	0	0	0	0	0	0	0	0	0	0	0	0	0	0	0	0	0	0	0	0	0	0	0	0	0	0	0	0	0	0	0	0	0	0	0	0	0	0	0	0	0	0	0	0
AC004080.3	0	0	0	0	0	0	0	0	0	0	0	0	0	0	0	0	0	0	0	0	0	0	0	0	0	0	0	0	0	0	0	0	0	0	0	0	0	0	0	0	0	0	0	0	0	0	0	0	0
AC004080.4	0	0	0	0	0	0	0	0	0	0	0	0	0	0	0	0	0	0	0	0	0	0	0	0	0	0	0	1	0	0	0	0	0	0	0	0	0	0	0	0	0	0	0	0	0	0	1	0	0
AC004080.5	0	0	0	0	0	0	0	0	0	0	0	0	0	0	0	0	0	0	0	0	0	0	0	0	0	0	0	0	0	0	0	0	0	0	0	0	0	0	0	0	0	0	0	0	0	0	0	0	0
AC004080.6	0	0	0	0	0	0	0	0	0	0	0	0	0	0	0	0	0	0	0	0	0	0	0	0	0	0	0	0	0	0	0	0	0	0	0	0	0	0	0	0	0	0	0	0	0	0	0	0	0
AC004080.7	0	0	0	0	0	0	0	0	0	0	0	0	0	0	0	0	0	0	0	0	0	0	0	0	0	0	0	0	0	0	0	0	0	0	0	0	0	0	0	0	0	0	0	0	0	0	0	0	0
AC004083.1	6	12	2	22	0	1	1	0	1	5	0	0	1	1	3	2	1	1	3	1	3	1	1	1	0	3	4	0	1	0	1	2	0	3	2	0	0	0	0	2	1	0	8	1	0	3	0	2	0
AC004086.1	54485	43844	44886	42109	12702	13538	35588	30578	20007	33919	29483	34622	29622	33274	31795	40777	31585	42059	57353	32676	24883	34305	23424	26610	12940	14176	33129	23402	22629	25927	25521	29144	45158	34139	39248	32669	49921	45582	52010	29817	28500	35808	32518	56191	37788	43975	19516	37795	26278
AC004112.1	0	0	3	1	0	0	0	0	0	0	0	0	0	0	0	1	0	2	2	1	2	2	0	0	0	0	0	0	1	0	0	0	0	0	0	0	0	0	0	0	0	0	0	0	0	1	0	0	0
AC004129.1	0	0	0	0	0	0	0	0	0	0	0	0	0	0	0	0	0	0	0	0	0	0	0	0	0	0	0	0	0	0	0	0	1	0	0	0	0	0	0	0	0	0	0	0	0	0	0	0	0
AC004129.2	1	0	1	5	0	0	0	0	0	0	0	0	0	0	0	0	0	0	0	0	0	0	0	0	0	0	0	0	0	0	0	0	0	0	0	0	0	0	0	0	0	0	0	0	0	0	0	0	0
AC004129.3	0	0	0	0	0	0	0	0	0	0	0	0	0	0	0	0	0	0	0	0	0	0	0	0	0	0	0	0	0	0	0	0	0	0	0	0	0	0	0	0	0	0	0	0	0	0	0	0	0
AC004130.1	8	5	3	0	2	1	4	7	2	3	0	0	5	0	0	5	0	10	5	3	0	2	4	0	15	1	1	2	3	0	0	1	1	2	2	3	4	11	5	1	2	0	1	0	0	1	4	0	0
AC004134.1	0	0	0	0	0	0	0	0	0	0	0	0	0	0	0	1	1	0	0	0	0	0	0	0	0	0	0	0	0	1	0	0	0	0	0	0	0	0	0	0	0	0	0	0	0	0	0	0	0
AC004147.1	0	0	0	4	0	0	0	0	0	0	0	0	0	0	0	0	0	0	0	0	0	2	0	0	0	0	0	0	0	0	0	0	0	0	0	0	0	0	0	0	0	0	0	0	0	0	0	0	0
AC004147.2	0	0	0	7	0	0	0	0	0	0	0	0	3	0	0	0	2	0	0	0	0	24	0	0	0	0	0	0	4	0	0	4	0	0	0	0	0	0	1	0	0	0	0	0	0	0	0	1	0
AC004147.3	0	0	0	0	0	0	0	0	0	0	0	0	0	0	0	0	0	0	0	0	0	0	0	0	0	0	0	0	0	0	0	0	0	0	0	0	0	0	0	0	0	0	0	0	0	0	0	0	0
AC004147.4	7	0	0	8	0	0	0	0	0	2	0	0	0	0	0	0	0	0	0	0	0	0	0	0	0	0	0	0	0	0	0	0	0	0	0	0	0	0	0	0	0	0	0	0	0	0	0	0	0
AC004147.5	2	0	0	0	0	0	0	0	0	0	0	0	0	0	0	0	0	0	0	0	0	1	0	0	0	0	0	0	0	0	0	0	0	0	0	0	0	0	0	0	0	0	0	0	0	0	0	0	0
AC004148.1	0	9	0	0	0	0	0	0	0	1	0	0	0	0	0	0	1	3	0	0	0	0	0	0	1	0	1	0	0	0	1	1	0	0	0	0	0	0	0	0	0	0	0	2	0	0	0	0	0
AC004148.2	12	0	4	2	11	0	0	1	3	0	8	9	2	0	16	22	16	27	22	25	20	5	7	20	7	12	16	20	16	30	26	15	7	7	4	6	13	33	14	9	14	14	8	9	18	17	16	19	22
AC004151.1	4774	2346	4779	6044	1545	1892	2579	4403	3624	2390	4024	2894	1937	7291	5801	2648	4268	3982	2389	9417	7929	5441	4953	3534	3599	6101	3680	6163	3539	3550	6134	6085	3384	10477	11074	5900	7496	5903	5213	4421	7381	4960	3760	4223	2320	4660	2017	3282	2346
AC004156.1	551	471	445	434	284	326	649	809	788	1213	707	532	541	833	1086	975	854	584	860	1064	724	533	583	888	485	477	610	692	416	399	869	592	816	877	891	961	1007	817	1216	665	779	655	407	918	440	365	453	758	402
AC004156.2	5	1	4	13	1	0	1	2	2	0	4	8	4	8	4	6	1	8	3	8	4	4	5	3	1	2	3	10	1	1	8	5	4	14	10	1	1	8	3	9	4	9	3	7	1	9	7	3	1
AC004158.1	9	2	5	28	1	0	0	0	2	5	0	0	0	0	7	0	2	2	2	0	1	1	0	0	0	0	0	0	1	0	0	0	0	1	0	0	0	0	0	0	0	0	0	1	0	0	0	0	0
AC004160.1	14	17	3	26	0	1	5	0	0	1	1	10	0	2	12	1	0	5	5	0	5	4	2	1	4	5	3	0	4	3	1	1	0	1	2	0	2	1	1	3	1	4	1	5	4	2	5	0	2
AC004160.2	0	0	0	0	0	0	0	0	0	0	0	0	0	0	0	0	2	0	0	1	0	0	0	0	0	0	1	0	1	0	0	0	0	0	0	0	0	0	0	0	0	0	0	0	0	0	0	0	0
AC004217.1	0	0	0	0	0	0	0	0	0	0	0	0	0	0	0	0	0	0	0	0	1	2	0	0	0	0	0	0	0	0	0	0	0	1	0	0	1	0	0	0	0	0	0	0	0	0	0	0	0
AC004217.2	2	0	0	0	0	0	0	0	0	0	0	0	0	0	0	0	0	0	0	0	0	0	0	0	0	0	0	0	0	0	0	0	0	0	0	0	0	0	0	0	0	0	0	0	0	0	0	0	0
AC004221.1	0	0	0	0	0	0	0	0	0	0	0	0	0	0	0	1	0	0	0	0	0	0	0	0	0	0	0	0	0	0	1	0	0	0	0	0	1	0	0	0	0	2	0	0	0	1	0	0	4
AC004223.1	0	0	0	0	0	0	0	0	0	0	0	0	0	0	2	0	0	0	0	0	0	1	0	0	0	0	2	0	0	0	0	0	0	0	0	0	0	1	0	0	0	0	0	0	0	0	1	0	0
AC004223.2	2	3	5	1	2	0	1	0	6	0	2	0	1	2	2	0	0	0	1	3	1	5	6	1	2	7	1	5	2	2	1	0	0	2	2	5	1	0	1	2	3	0	2	0	2	1	0	1	11
AC004223.3	0	0	0	0	0	0	0	0	0	0	0	0	0	0	0	0	0	0	0	0	0	0	0	0	0	0	0	0	0	0	0	0	0	0	0	0	0	0	0	0	0	0	0	0	0	0	0	0	0
AC004223.4	4	10	4	0	1	0	9	8	0	7	4	6	3	2	1	8	2	3	5	4	0	4	0	2	1	0	0	0	3	6	5	6	0	1	3	14	1	4	15	2	7	15	3	5	11	6	6	3	10
AC004224.1	0	0	3	0	0	0	4	0	6	5	1	0	0	0	0	3	0	0	2	0	4	2	1	0	1	2	0	0	3	0	0	0	1	0	1	0	0	0	0	3	2	0	1	0	0	1	3	0	0
AC004224.2	0	0	0	0	0	0	0	0	0	0	0	0	0	0	0	0	0	0	0	0	0	0	0	0	0	0	0	0	0	0	0	0	0	0	0	0	0	0	0	0	0	0	0	0	0	0	0	0	0
AC004231.1	9	0	0	1	1	0	2	2	0	0	1	2	0	0	0	0	0	0	0	1	3	0	2	0	2	1	2	0	1	0	0	1	0	1	0	1	2	0	0	0	1	0	0	0	3	0	0	0	0
AC004231.3	0	0	0	3	0	0	0	0	1	0	0	0	0	3	0	0	1	0	0	0	0	0	0	0	0	0	0	0	0	0	2	0	1	0	0	0	0	0	0	0	0	0	0	0	0	0	0	0	0
AC004232.1	0	0	0	0	0	0	0	0	0	0	0	0	0	0	0	0	2	2	1	1	1	0	0	0	2	0	0	0	0	2	0	0	0	0	0	0	0	0	0	0	0	0	0	0	0	0	0	0	0
AC004232.2	15	24	11	4	5	3	22	6	1	5	6	20	13	5	7	5	13	8	9	13	5	3	3	12	4	7	5	2	4	3	4	6	4	4	8	9	39	19	18	10	12	30	7	15	20	18	11	3	7
AC004233.1	0	0	0	0	0	0	0	0	0	0	0	0	0	0	0	0	0	0	0	0	0	0	0	0	0	0	0	0	0	0	0	0	0	0	0	0	0	0	0	0	0	0	0	2	0	0	0	0	0
AC004233.2	0	0	2	3	0	4	0	0	6	1	0	0	0	0	1	1	0	1	5	5	4	0	0	0	0	2	0	8	2	0	0	1	0	9	2	14	2	4	2	3	16	0	6	1	0	0	0	6	2
AC004233.3	5	0	0	1	0	0	0	0	1	1	0	0	0	0	0	0	0	0	0	0	0	0	0	0	0	0	0	0	0	0	0	0	0	0	0	1	0	0	0	0	1	0	0	0	0	0	0	0	0
AC004241.1	36	39	37	24	2	8	7	25	13	1	26	28	11	35	28	8	12	57	20	68	52	34	26	9	19	82	14	57	32	13	45	38	11	101	65	30	65	29	31	25	49	17	46	12	20	24	6	15	13
AC004241.2	2	2	3	0	0	0	1	5	0	1	3	0	0	5	0	0	1	5	1	4	2	3	0	2	1	9	2	4	2	2	4	3	0	14	7	3	2	0	4	2	3	0	1	0	3	6	0	2	1
AC004241.3	10	14	11	5	12	4	26	26	3	20	18	11	23	16	20	19	18	15	37	36	20	8	9	24	11	6	7	4	7	21	9	14	9	19	19	36	51	30	50	7	16	42	35	40	20	18	24	14	20
AC004241.4	3	10	17	0	0	0	0	0	13	0	0	3	0	1	0	0	0	6	0	3	4	0	1	1	0	22	6	1	1	0	7	0	3	14	5	0	0	0	1	2	0	0	0	1	1	2	0	0	0
AC004241.5	1	2	0	6	4	0	1	25	0	1	12	5	3	7	6	4	12	16	0	32	14	8	7	9	7	47	5	4	9	5	13	11	4	42	25	12	45	16	22	38	24	3	6	8	9	22	6	20	5
AC004253.1	0	0	0	0	0	0	0	0	0	0	0	0	0	0	6	0	1	6	0	9	4	1	3	1	2	5	1	3	0	1	1	0	1	1	2	0	0	0	0	0	0	0	1	0	0	0	2	0	1
AC004253.2	0	0	0	0	0	0	0	0	0	0	0	0	0	0	0	0	0	0	0	0	0	0	0	0	0	0	0	0	0	0	0	0	0	0	0	0	0	0	0	0	0	0	0	0	0	0	0	0	0
AC004257.1	4	19	0	0	3	1	1	4	5	7	2	0	2	0	1	2	4	2	1	2	0	1	0	0	1	0	0	0	0	0	0	0	0	0	0	0	0	0	0	1	0	2	0	11	0	0	4	0	0
AC004263.1	24	1	1	1	1	0	1	1	7	2	15	5	0	3	2	1	0	2	1	3	3	0	0	1	1	8	1	1	2	5	8	2	3	3	4	2	2	2	0	0	2	2	4	1	2	4	2	2	4
AC004263.2	58	4	13	15	0	3	8	0	10	0	13	2	1	3	5	3	8	6	9	9	6	15	7	5	13	12	6	5	8	14	17	2	5	15	10	13	0	5	3	12	6	0	24	3	4	4	2	1	15
AC004264.1	0	0	2	0	1	1	0	0	0	1	5	0	1	0	0	2	0	2	0	2	3	0	0	0	0	2	0	4	2	0	1	1	0	4	5	0	0	0	1	0	0	0	0	0	0	0	0	0	0
AC004264.2	30	17	8	15	22	8	7	13	7	15	9	5	21	3	6	17	22	8	5	5	6	10	3	8	19	27	16	16	14	14	16	15	1	8	6	14	23	6	11	16	5	10	11	12	4	13	4	10	8
AC004381.1	19	0	1	0	0	0	0	4	1	7	9	3	0	1	0	1	1	1	1	4	4	5	3	0	8	9	1	2	3	1	5	12	0	14	11	8	4	0	3	3	5	2	7	1	2	6	0	1	0
AC004381.2	1	0	7	8	8	7	3	0	10	0	3	0	2	3	6	5	0	23	6	1	7	83	0	5	5	1	0	6	13	4	0	15	1	20	1	22	9	1	5	0	30	0	9	3	8	0	5	4	2
AC004381.3	0	0	0	0	0	0	0	0	0	0	0	0	0	0	0	0	0	0	1	1	0	0	0	1	1	1	0	0	1	0	0	0	0	0	0	0	0	2	0	1	0	0	0	0	0	0	0	0	0
AC004383.1	6	0	6	11	0	1	0	0	7	1	1	1	4	0	5	4	11	3	3	3	1	2	9	2	2	15	4	6	4	5	3	0	3	5	12	3	0	1	0	3	2	0	9	0	2	3	5	2	0
AC004386.1	0	12	0	0	0	0	0	1	2	1	3	9	0	0	0	1	2	0	4	2	0	2	3	1	0	1	3	3	3	1	0	24	16	16	32	8	17	15	6	19	9	17	9	29	11	10	5	0	0
AC004386.2	0	0	0	0	0	0	0	0	0	0	0	0	0	0	0	0	0	0	0	0	0	0	0	0	0	0	0	0	0	0	0	0	0	0	0	0	0	0	0	0	0	0	0	0	0	0	0	0	0
AC004408.1	32	15	12	5	3	4	18	1	6	0	7	5	0	9	28	3	2	10	6	12	8	5	2	4	2	53	38	0	6	4	11	2	0	5	21	14	7	0	3	11	1	6	19	1	2	5	11	2	14
AC004408.2	445	75	256	131	26	20	242	49	139	3	155	145	35	161	446	25	6	89	103	110	76	38	44	32	79	359	435	27	98	122	131	67	29	72	307	147	65	9	152	269	9	176	228	6	24	48	140	91	259
AC004415.1	0	0	0	0	0	0	0	0	0	0	0	0	0	0	0	0	0	1	0	0	0	0	0	0	0	0	0	0	0	0	0	0	0	0	0	0	0	0	0	0	0	0	0	0	0	0	0	0	0
AC004448.1	0	0	0	0	0	0	0	0	0	0	3	0	0	0	0	0	0	0	0	0	0	0	0	0	0	0	0	0	0	0	0	0	0	0	0	0	0	0	0	0	0	0	0	0	0	0	0	0	0
AC004448.2	5	0	0	0	0	0	1	2	2	0	0	0	2	0	2	0	5	1	0	0	0	0	0	0	0	0	0	0	0	1	0	0	0	0	2	0	0	3	1	0	0	3	0	2	1	3	0	1	0
AC004448.3	0	0	0	0	0	0	0	0	0	0	0	0	0	0	0	0	0	0	0	0	0	0	0	0	0	0	0	0	0	0	0	0	0	0	0	0	0	0	0	0	0	0	0	0	0	0	0	0	0
AC004448.4	0	0	0	0	0	0	0	0	0	0	0	0	0	0	2	0	0	0	1	0	0	0	0	0	0	0	0	0	0	0	0	0	0	0	0	0	0	0	0	0	0	0	0	0	0	0	0	0	0
AC004449.1	7	4	3	1	0	0	2	2	0	0	3	3	0	0	4	2	0	0	0	1	0	1	0	0	0	0	0	1	0	0	1	0	0	3	0	0	0	0	5	5	1	0	1	4	1	0	0	0	2
AC004453.1	147	114	78	81	17	23	45	33	24	88	70	166	19	31	39	66	52	60	47	955	579	67	63	54	37	20	77	46	73	58	38	190	148	150	198	116	152	128	135	102	164	142	152	188	166	129	89	231	298
AC004453.2	16	3	8	38	0	0	2	4	6	5	2	4	1	2	6	1	7	2	2	4	0	6	8	1	3	5	1	0	3	3	3	4	0	6	0	8	7	6	4	3	1	10	4	2	1	11	6	3	3
AC004461.1	0	0	0	0	0	0	0	0	0	0	0	0	0	0	0	0	0	0	0	0	0	0	0	0	0	0	0	0	0	0	0	0	0	0	0	0	0	0	0	0	0	0	0	0	0	0	0	0	0
AC004461.2	34	4	2	2	0	1	4	3	5	4	12	5	3	4	2	1	2	13	3	5	11	16	8	5	5	34	7	13	3	8	18	10	7	8	7	11	10	11	5	12	13	13	24	2	3	13	10	5	5
AC004464.1	0	0	0	4	0	0	0	0	0	0	0	0	0	0	1	0	0	0	0	0	0	0	0	0	0	0	2	0	0	0	0	0	0	0	1	0	0	0	0	0	0	0	0	0	0	0	0	0	0
AC004466.1	78	23	22	9	1	21	19	19	19	2	24	28	5	31	32	7	15	39	10	64	33	12	8	6	30	96	30	11	22	11	39	15	30	65	23	25	27	20	5	15	17	13	8	6	7	12	8	26	7
AC004466.2	8	6	1	2	5	0	2	3	3	8	3	4	3	3	2	7	8	10	3	5	3	8	7	5	7	22	3	11	8	5	8	0	2	12	16	6	10	7	17	7	14	6	11	0	7	6	1	5	5
AC004466.3	6	0	0	0	0	2	0	2	0	0	0	0	0	0	0	0	2	0	0	2	5	0	0	1	0	7	0	0	0	1	0	0	3	3	1	1	0	0	0	4	0	0	2	0	0	4	0	0	0
AC004467.1	3	0	0	3	0	0	0	0	0	0	0	0	0	0	0	0	0	0	0	0	0	0	1	0	0	0	0	0	0	1	0	0	0	0	0	2	0	0	0	0	0	0	0	0	0	0	0	0	0
AC004470.1	0	0	0	0	0	0	0	0	0	0	0	0	0	2	2	0	0	0	0	4	0	21	1	0	0	0	108	0	0	1	5	6	8	1	6	3	31	3	0	0	0	41	1	5	0	5	3	0	1
AC004471.1	10	4	3	0	1	0	3	2	0	0	3	7	2	0	1	2	6	2	3	2	0	6	1	5	2	2	0	3	2	1	1	4	1	3	3	1	4	4	10	14	2	10	4	4	2	1	2	7	5
AC004471.2	0	0	0	7	1	0	0	0	0	3	2	0	0	0	0	2	0	2	3	0	0	5	0	0	1	1	1	0	1	6	0	2	0	2	0	1	0	0	0	2	1	3	0	2	1	0	0	0	5
AC004475.1	1175	750	812	727	274	212	499	445	629	744	476	544	438	771	1145	431	717	481	436	864	775	647	1037	570	629	696	876	670	444	422	951	667	727	1093	964	574	699	517	576	499	563	700	564	791	403	495	474	432	446
AC004477.1	20	47	30	17	9	1	8	5	7	10	13	9	10	1	9	12	12	30	9	23	26	31	16	5	6	16	9	20	9	9	8	13	9	13	32	4	5	4	8	5	3	0	29	9	3	20	6	7	5
AC004477.2	1	4	4	0	0	0	0	0	0	1	0	0	0	0	4	3	3	2	1	10	4	1	3	2	2	2	8	0	2	1	1	2	0	2	2	0	2	0	2	0	0	1	0	1	0	1	0	2	1
AC004477.3	3	0	4	21	0	1	1	0	5	1	1	0	0	0	0	1	2	1	2	0	0	1	1	1	0	0	1	3	1	0	0	0	3	1	0	0	1	0	0	0	0	0	1	1	0	0	1	0	0
AC004485.1	8	2	1	1	0	0	0	0	0	2	0	0	0	0	0	0	0	1	1	2	1	5	17	0	0	0	3	0	0	12	2	6	1	0	7	0	15	5	2	1	3	0	0	8	1	9	9	0	0
AC004486.1	0	0	0	0	0	0	0	0	0	0	0	0	0	0	0	0	0	0	0	0	0	0	0	0	0	0	0	0	0	0	0	0	0	0	0	0	0	0	0	0	0	0	0	0	0	0	0	0	0
AC004490.1	49	0	15	19	1	3	86	0	4	21	0	3	11	2	1	3	5	3	4	1	3	5	0	13	4	2	62	1	6	14	8	4	20	7	1	5	27	6	3	112	7	32	4	13	6	5	28	12	6
AC004491.1	4	25	3	0	2	0	0	1	4	0	3	3	1	3	4	1	1	4	0	0	3	15	25	1	7	38	9	14	2	10	1	0	1	1	6	1	0	1	7	2	0	2	2	1	2	4	6	4	5
AC004492.1	69	15	11	3	2	7	5	10	6	2	13	3	5	1	16	9	8	5	2	22	13	34	10	4	12	23	14	9	9	16	13	7	15	25	21	25	20	17	23	6	11	8	20	5	16	13	5	9	12
AC004494.1	52	2	5	1	0	0	0	2	2	1	7	1	0	4	4	13	3	3	1	4	4	22	5	0	10	29	9	9	1	12	4	2	4	6	3	4	2	1	3	6	1	8	4	2	4	2	4	0	0
AC004494.2	0	0	0	0	0	0	0	1	0	1	2	0	3	2	3	2	3	2	5	3	2	2	1	1	0	1	1	3	3	1	7	2	2	3	3	6	3	4	9	7	4	0	1	0	2	11	3	1	0
AC004522.1	0	11	0	2	0	0	0	0	0	0	0	0	0	0	0	0	0	0	0	0	0	0	0	0	0	0	0	0	0	0	0	0	0	0	0	0	0	0	0	0	0	0	0	0	0	0	0	0	0
AC004522.2	6	0	0	0	0	0	0	0	1	0	0	0	0	0	0	0	0	0	0	0	0	0	0	0	1	1	0	0	0	0	0	0	1	1	0	0	0	0	1	0	1	1	0	0	1	0	0	0	0
AC004522.3	0	0	0	0	0	0	0	0	0	0	0	0	0	0	1	0	0	0	0	0	0	0	0	0	0	0	0	0	0	0	0	0	0	0	0	0	0	0	0	0	0	0	0	0	0	0	0	0	0
AC004522.4	11	23	12	9	1	7	1	5	0	5	1	4	5	0	5	3	1	3	4	5	4	5	6	1	5	3	5	1	5	0	8	4	3	8	4	4	6	10	4	0	1	7	2	2	5	5	3	1	1
AC004528.1	0	0	0	2	1	0	0	0	2	0	0	0	0	0	0	0	1	0	0	0	2	2	1	1	0	0	0	1	0	2	0	0	0	0	0	0	0	0	0	0	0	0	0	0	0	8	0	0	0
AC004528.2	18	0	3	0	7	2	3	8	3	2	9	7	3	3	13	20	16	12	8	8	17	1	3	3	7	11	12	9	19	11	2	2	0	4	0	1	4	11	5	0	2	2	1	7	0	1	2	2	4
AC004540.1	6	6	8	13	1	1	1	3	5	1	10	3	6	15	5	0	8	3	12	3	2	1	10	2	0	1	0	2	6	3	13	0	0	4	10	1	4	1	6	0	1	0	61	2	1	2	2	1	0
AC004540.2	0	0	0	0	1	1	0	2	3	3	0	0	1	0	0	1	2	0	3	2	7	4	0	0	1	1	1	6	1	2	3	4	0	3	0	5	4	1	1	1	1	0	2	1	0	1	2	1	0
AC004542.1	1	0	0	0	1	0	0	1	0	0	5	0	0	0	13	16	8	11	7	19	11	5	5	3	2	10	11	12	6	6	5	2	0	3	0	1	0	5	4	0	2	1	0	0	0	2	0	0	0
AC004542.2	25	0	0	0	0	1	1	0	0	1	7	1	0	0	50	14	12	23	36	31	20	11	14	8	8	9	52	32	22	14	34	3	0	4	1	3	4	2	1	0	4	3	1	2	0	4	4	5	5
AC004543.1	0	0	0	1	0	0	0	0	0	0	0	0	0	0	2	0	0	0	0	2	0	0	0	0	0	0	0	0	0	0	0	0	0	0	0	0	0	0	4	0	0	0	0	0	0	0	0	0	0
AC004549.1	0	0	0	3	0	0	0	0	0	0	0	0	0	0	0	0	0	0	0	0	0	0	0	0	0	0	0	0	0	0	0	0	0	0	0	0	0	0	0	0	0	0	0	0	0	0	0	0	0
AC004551.1	6062	4014	3524	2083	163	424	734	3668	3013	90	223	364	61	529	605	230	1690	923	462	566	1383	1993	4682	247	2241	1229	99	1708	2520	64	585	1460	69	3731	2131	1006	317	986	428	133	612	222	193	50	309	224	168	757	130
AC004551.2	0	0	1	4	0	0	0	2	0	0	0	0	0	0	4	0	4	2	4	6	9	6	2	0	3	0	0	6	10	0	1	3	0	3	2	0	0	4	0	0	2	0	0	1	1	0	2	0	0
AC004552.1	1	2	1	1	5	4	3	0	1	5	6	1	0	1	0	1	1	3	2	19	10	1	4	4	1	2	1	2	1	5	2	6	4	9	7	10	3	3	3	1	10	3	4	8	2	1	3	4	13
AC004554.1	0	0	0	0	0	0	0	0	0	0	0	0	0	0	0	0	1	1	0	0	0	0	0	0	0	0	0	0	0	0	0	0	0	0	0	0	0	0	0	0	0	0	0	0	0	0	0	0	0
AC004554.2	3	12	3	2	0	2	0	1	0	0	1	0	0	8	0	1	0	0	1	2	0	4	2	0	0	0	2	3	3	1	0	1	1	5	3	1	4	0	5	0	2	0	0	1	0	1	1	2	1
AC004584.1	0	0	0	1	0	0	0	0	0	0	0	0	0	0	0	0	0	0	0	0	0	0	0	0	0	0	0	0	0	0	0	0	0	0	0	0	0	0	0	0	0	0	0	0	0	0	0	0	0
AC004584.2	4	0	1	4	0	0	0	0	0	0	0	0	0	0	2	0	0	3	0	0	0	1	0	0	1	0	0	0	0	0	0	0	0	0	0	0	0	0	0	0	0	0	1	0	0	0	0	0	0
AC004584.3	3	11	1	14	1	1	5	0	1	1	2	0	3	0	2	3	0	2	2	0	5	3	12	1	0	3	1	8	1	10	6	1	0	1	11	2	3	0	2	2	0	4	33	1	10	15	5	0	4
AC004585.1	3	1	6	11	1	2	0	6	14	3	4	2	11	12	2	12	13	3	14	9	5	49	5	8	6	5	0	31	1	2	44	6	12	74	70	23	54	11	16	11	38	5	3	5	7	6	2	1	0
AC004585.2	5	0	0	0	2	0	3	0	0	0	0	0	2	0	2	0	0	0	3	2	2	2	0	0	1	0	4	0	5	3	0	0	0	3	1	0	1	1	0	0	0	0	1	1	0	0	1	0	1
AC004590.1	0	0	0	0	0	0	0	0	0	0	0	0	0	0	0	0	0	0	0	0	0	0	0	0	0	0	0	0	0	0	0	0	0	0	0	0	0	0	0	0	0	0	0	0	0	0	0	0	0
AC004593.1	0	0	0	0	0	0	0	0	0	0	0	0	0	0	0	0	0	0	0	0	0	1	0	0	0	0	0	0	0	0	0	0	0	0	0	0	0	0	0	0	0	0	0	0	0	0	0	0	0
AC004593.2	0	0	0	0	3	0	1	1	0	0	0	0	11	3	1	4	0	1	0	1	0	0	2	0	0	0	0	1	0	0	0	0	0	1	2	0	1	0	3	0	0	1	0	0	0	0	2	0	0
AC004593.3	0	0	0	0	0	0	0	0	0	0	0	0	0	0	0	0	0	0	0	0	0	0	2	0	2	0	0	0	1	0	0	0	0	0	0	0	0	2	0	0	0	0	0	0	0	0	0	0	0
AC004594.1	0	9	0	1	0	0	0	0	0	1	0	0	0	2	1	0	0	0	1	0	0	0	0	0	0	0	0	0	0	0	0	0	0	0	0	0	0	0	1	0	0	0	0	0	0	0	0	0	0
AC004596.1	0	0	0	0	4	0	0	4	2	0	3	3	3	0	8	10	6	9	8	4	9	8	10	2	4	8	18	20	7	11	12	9	5	5	9	1	5	2	2	2	2	3	2	1	2	3	1	3	9
AC004597.1	0	0	0	1	0	0	0	0	0	0	0	0	0	0	1	0	0	0	1	0	0	0	0	1	0	0	0	0	0	0	0	0	0	0	0	0	0	0	0	0	0	0	0	0	0	0	0	0	0
AC004623.1	0	0	0	2	0	0	0	2	0	0	3	2	0	3	6	0	0	2	0	3	2	2	1	1	3	3	2	1	2	4	1	1	1	3	1	1	1	0	0	0	1	1	0	0	0	1	0	0	2
AC004637.1	0	0	0	0	0	0	0	0	0	0	0	0	2	0	0	0	0	0	0	0	0	0	0	0	0	0	0	0	0	0	0	0	0	0	0	0	0	0	0	0	0	0	0	0	0	0	0	1	0
AC004672.1	0	0	0	0	0	0	0	0	0	0	0	0	0	0	0	0	0	0	0	0	0	2	1	0	0	0	0	0	0	0	0	0	0	0	0	0	1	0	0	0	0	0	0	0	0	0	0	0	0
AC004672.2	3	0	6	5	1	0	1	0	0	0	2	0	0	0	3	0	0	1	0	0	0	5	3	0	1	4	2	1	0	0	2	0	1	4	0	1	2	0	2	0	0	0	1	0	0	0	0	0	0
AC004674.1	13	0	0	2	0	0	0	0	0	0	0	0	0	0	0	0	0	1	0	0	0	1	0	0	0	0	0	0	1	0	0	0	0	0	0	1	0	0	0	0	2	0	0	0	0	2	0	0	0
AC004674.2	0	0	0	0	0	0	0	0	0	0	0	0	0	0	0	0	0	0	0	1	1	0	1	0	0	0	0	0	0	0	0	0	0	0	0	2	0	1	0	0	0	0	1	0	0	0	0	1	0
AC004678.1	0	0	1	1	8	0	1	6	0	8	6	3	4	1	4	4	8	3	0	1	0	1	3	0	3	10	1	1	5	2	1	3	0	0	3	0	2	4	1	4	2	1	2	1	1	6	0	2	1
AC004678.2	17	11	2	3	7	0	0	2	8	0	14	2	2	6	2	3	0	2	1	1	1	3	10	6	7	22	0	2	3	10	5	3	1	2	3	2	1	2	3	1	3	2	12	0	4	0	3	1	2
AC004687.1	793	270	581	306	247	126	123	928	179	411	782	403	318	127	268	810	787	676	227	292	508	833	295	610	263	710	201	554	1273	166	623	461	157	463	1163	435	201	999	830	624	364	242	654	183	642	111	616	871	319
AC004687.2	2	10	5	0	11	0	5	2	0	0	7	3	7	0	2	4	3	1	2	1	8	2	4	8	3	9	7	2	4	3	8	9	0	6	19	5	5	8	9	2	4	7	13	13	13	11	9	3	5
AC004687.3	1	8	17	6	0	0	0	3	0	0	0	4	6	0	1	0	5	0	0	0	0	10	6	0	1	5	3	0	4	1	1	5	0	2	15	1	0	2	1	0	0	2	0	0	0	0	1	0	0
AC004690.1	0	0	1	2	0	0	0	0	1	0	0	0	0	0	0	0	0	0	1	0	0	0	0	0	0	0	0	0	0	0	0	0	0	0	0	0	0	0	0	0	0	0	0	0	0	0	0	0	0
AC004690.2	11	0	0	1	0	0	1	0	0	0	0	0	0	0	2	0	2	0	1	0	0	0	0	0	0	0	1	0	0	0	0	0	0	0	0	0	0	1	0	0	0	0	0	0	0	0	0	1	0
AC004691.1	0	4	1	0	0	0	0	0	0	0	0	0	0	1	0	0	0	0	0	0	0	0	0	0	0	0	0	0	0	0	0	0	0	0	0	0	0	0	0	0	0	0	0	0	0	0	0	0	0
AC004691.2	0	0	0	0	0	0	0	0	0	0	0	0	0	0	0	0	0	0	0	0	0	0	0	0	0	0	0	0	0	0	0	0	0	0	0	0	0	0	0	0	0	0	0	0	0	0	0	0	0
AC004692.1	0	0	0	0	0	0	0	0	0	0	0	0	0	0	0	0	3	0	0	0	0	0	0	0	0	0	0	0	0	0	0	0	0	0	0	0	0	0	0	0	0	0	0	0	0	0	0	0	0
AC004692.2	2	5	1	2	0	0	0	0	0	0	0	0	0	0	0	0	0	1	0	1	0	0	0	0	0	0	2	0	0	0	0	0	0	0	0	0	0	0	0	0	0	0	0	0	0	0	0	0	0
AC004696.1	4	0	0	4	0	1	0	0	1	0	2	0	0	0	6	2	0	4	1	0	4	3	2	0	3	4	10	1	1	4	1	0	0	1	0	0	0	0	0	0	0	1	1	0	0	0	0	2	0
AC004696.2	0	0	0	4	0	0	0	0	0	0	1	0	0	0	0	0	0	0	0	0	0	0	0	0	1	0	0	0	0	1	0	0	0	0	0	0	0	0	0	0	0	0	0	0	0	0	0	0	0
AC004702.1	0	0	1	2	0	0	0	0	0	0	0	0	0	0	0	0	0	0	0	0	0	0	2	0	0	1	1	0	0	2	0	1	0	1	0	0	0	0	1	0	0	3	1	0	1	0	0	0	0
AC004704.1	5	4	0	3	0	0	0	0	0	0	0	0	0	0	1	0	0	0	0	0	0	0	3	0	0	0	2	0	0	0	0	0	12	0	0	0	1	0	0	0	0	0	6	0	0	14	1	0	2
AC004706.1	6	0	2	0	1	0	2	1	1	0	3	1	1	1	0	1	0	0	7	3	1	2	3	5	3	2	1	2	2	2	12	2	0	8	1	9	7	9	2	5	2	1	0	3	1	5	3	0	0
AC004706.2	0	0	0	0	0	0	0	0	0	0	0	0	0	0	0	0	0	0	0	0	0	1	0	0	0	0	0	0	3	0	0	0	0	0	0	0	0	0	0	0	0	0	0	0	0	0	0	0	0
AC004706.3	164	61	41	32	7	14	50	43	20	22	50	60	21	10	46	14	21	32	21	28	29	91	25	33	77	131	54	20	42	79	73	76	49	70	46	151	146	69	68	77	33	86	105	39	52	61	41	44	110
AC004707.1	1	0	0	0	0	1	0	0	0	2	2	2	2	0	5	2	9	4	6	6	1	5	1	0	1	1	3	7	10	4	3	0	1	3	0	1	0	9	1	2	0	2	0	5	0	0	0	0	1
AC004765.1	0	0	0	0	0	0	0	0	0	0	0	0	0	0	0	0	0	0	1	0	0	1	0	0	0	0	2	0	0	1	0	0	0	0	0	0	0	0	0	0	0	0	0	0	0	1	0	0	0
AC004771.1	6	12	12	11	1	3	2	7	0	2	10	4	4	6	3	0	6	8	10	15	3	9	7	5	5	6	1	10	6	8	21	3	3	13	9	8	14	4	18	2	7	6	19	3	0	2	2	3	6
AC004771.2	6	1	4	5	0	0	2	0	0	0	1	0	0	5	5	2	0	2	3	10	3	1	2	1	1	4	3	5	2	2	2	4	0	0	1	1	0	0	1	2	0	1	2	0	0	0	0	0	0
AC004771.3	80	24	35	30	13	5	21	13	22	3	31	35	9	62	18	13	17	23	7	27	33	19	11	8	31	90	74	28	21	25	59	17	53	34	29	13	20	19	15	21	10	32	49	6	18	33	11	11	40
AC004771.4	14	10	5	6	2	0	4	6	1	2	8	9	2	10	1	7	11	9	7	7	7	7	4	7	5	9	12	9	4	5	4	5	3	4	4	2	4	2	0	6	2	7	2	5	2	3	0	1	1
AC004771.5	2	0	0	0	0	0	0	0	0	4	10	2	0	0	4	0	0	2	0	3	0	2	0	2	0	4	1	1	0	4	3	0	0	2	0	2	0	1	1	2	0	0	1	0	1	3	0	0	2
AC004775.1	0	0	0	0	0	0	0	0	0	0	0	0	0	0	0	0	0	0	0	0	0	0	0	0	0	0	0	0	0	1	0	0	0	0	0	3	0	0	0	0	0	0	0	0	0	0	0	0	2
AC004777.1	0	0	0	7	0	0	0	0	0	0	0	0	0	0	1	1	2	4	0	0	2	0	0	1	1	0	4	0	1	0	0	0	0	0	1	1	0	0	0	2	0	1	1	1	0	0	0	0	2
AC004784.1	0	0	0	0	0	0	0	0	0	0	0	0	0	0	0	0	0	1	0	0	0	0	0	0	0	0	0	0	0	0	0	0	0	0	0	0	0	0	0	0	0	0	0	0	0	0	0	0	0
AC004790.1	0	0	0	4	0	0	0	0	0	0	0	0	0	0	0	0	0	0	0	0	0	0	0	0	0	0	0	0	0	0	0	0	0	0	0	0	0	0	0	0	0	0	0	0	0	0	0	0	0
AC004790.2	0	0	0	0	0	0	0	0	0	0	0	0	0	0	0	0	0	0	0	0	0	0	0	0	0	0	0	0	0	0	0	0	0	0	0	0	0	0	0	0	0	0	0	0	0	0	0	0	0
AC004792.1	0	0	0	0	0	0	0	0	0	0	0	0	0	0	0	0	0	0	0	0	0	0	0	0	0	0	0	0	0	0	0	0	0	0	0	0	0	0	0	0	0	0	0	0	0	0	0	0	0
AC004797.1	19	5	6	22	2	5	3	0	2	7	6	2	5	1	22	11	20	11	16	25	9	3	14	10	3	6	15	19	12	7	7	3	3	10	1	6	10	3	3	7	13	3	2	4	3	5	7	6	2
AC004801.1	0	0	0	0	0	0	0	0	0	0	0	0	0	0	0	0	1	0	0	0	0	0	0	0	0	0	2	0	1	1	1	0	0	0	0	0	0	0	0	0	0	0	0	0	0	2	0	0	1
AC004801.2	87	23	12	16	19	3	7	8	10	3	16	5	25	3	5	23	6	20	4	23	13	10	17	14	14	22	15	11	6	16	11	8	10	17	18	20	7	21	12	17	15	17	19	7	20	11	34	1	18
AC004801.3	3	0	4	0	1	0	0	0	0	1	0	0	1	2	0	1	7	0	1	2	1	1	1	1	0	0	0	0	1	3	0	0	0	0	0	2	0	1	6	1	1	1	0	2	0	0	2	0	0
AC004801.4	4	0	0	0	0	0	0	0	0	0	0	0	0	0	1	2	0	1	2	0	0	0	0	0	0	0	0	0	0	0	0	0	0	1	0	0	0	0	0	0	0	1	0	0	0	0	0	0	0
AC004801.5	0	1	0	3	0	0	0	0	0	3	2	0	0	0	3	5	0	3	2	0	3	0	0	1	0	0	0	0	0	1	0	0	0	0	0	0	0	0	0	0	0	0	0	1	0	0	0	0	0
AC004801.6	32	4	21	7	3	4	5	18	12	15	4	13	4	3	10	9	12	10	12	25	4	17	13	15	14	24	12	12	12	3	22	21	7	27	18	25	25	29	39	30	19	24	9	10	12	19	8	9	5
AC004801.7	1	0	2	0	0	0	0	0	0	0	0	3	0	0	0	0	1	0	0	0	0	0	0	0	0	0	1	0	0	0	0	0	0	0	0	0	0	0	0	0	0	0	0	0	0	0	0	0	0
AC004803.1	256	192	135	133	13	14	60	23	64	28	87	74	28	106	110	12	16	91	33	117	75	68	87	33	72	177	114	85	80	91	108	62	147	113	111	81	68	26	28	42	32	80	116	33	53	119	39	14	86
AC004805.1	0	0	0	0	0	0	0	0	0	0	0	0	0	0	0	0	0	1	0	0	0	0	0	0	0	0	0	0	0	0	0	0	0	0	0	0	1	0	0	0	0	0	0	0	0	0	0	0	0
AC004805.2	1	0	0	0	0	0	0	0	0	0	0	0	0	0	0	0	0	0	0	0	0	0	0	0	0	0	0	0	0	0	0	0	0	0	0	0	0	0	0	0	0	0	0	0	0	0	0	0	0
AC004805.3	0	0	0	4	0	0	0	0	0	0	0	0	0	0	0	0	0	2	0	0	1	0	0	0	0	0	0	0	1	0	0	0	0	0	0	0	0	0	0	0	0	0	0	0	0	0	0	0	0
AC004808.1	0	0	0	0	0	0	0	0	0	0	0	0	0	0	0	0	0	0	0	0	0	0	0	0	0	0	0	0	0	0	0	0	0	0	0	0	0	0	0	0	0	0	0	0	0	0	0	0	0
AC004808.2	0	0	0	5	0	0	0	0	0	0	0	0	0	0	0	0	0	1	0	0	0	0	0	0	0	0	0	0	0	0	0	0	0	0	0	0	0	0	0	0	0	0	0	0	0	0	0	0	0
AC004812.1	0	0	0	0	0	0	0	0	0	0	0	0	1	0	2	0	0	0	0	2	0	0	0	0	0	0	0	1	0	0	0	0	0	0	0	0	0	0	0	0	0	0	1	0	0	0	1	0	0
AC004812.2	95	53	129	51	14	5	16	26	32	25	35	22	35	107	49	19	45	22	23	71	67	29	19	28	33	58	107	48	17	16	93	28	95	97	72	23	42	29	26	8	7	41	35	25	9	28	39	18	7
AC004816.1	5	0	0	6	0	0	0	0	1	0	0	0	1	7	2	0	1	4	3	0	1	1	30	3	4	4	7	0	2	1	3	3	0	2	8	6	3	1	1	3	3	6	15	3	0	1	0	0	0
AC004816.2	9	0	0	0	0	0	0	0	0	0	0	0	0	0	0	0	0	2	0	0	0	0	0	1	2	0	0	0	0	1	0	0	0	0	0	0	2	2	0	0	1	0	0	0	0	1	0	0	0
AC004817.1	1	0	0	4	0	0	0	0	1	0	0	0	0	0	1	0	0	0	0	0	0	0	0	0	0	0	0	0	0	0	0	0	0	0	0	0	0	0	0	0	0	0	0	0	0	0	0	0	0
AC004817.2	0	0	0	0	0	0	0	0	0	0	0	0	0	0	1	0	0	0	0	0	0	0	0	0	0	0	0	0	0	0	0	0	0	0	0	0	0	0	0	0	0	0	0	0	0	0	0	0	0
AC004817.3	18	0	0	6	0	5	2	4	0	4	2	3	20	2	0	19	3	1	8	1	7	17	21	4	4	1	2	5	25	3	0	3	1	4	0	1	3	8	1	10	2	2	3	3	4	1	10	6	0
AC004817.4	4	17	2	12	0	0	0	0	0	2	1	0	0	0	3	0	0	0	0	0	0	0	0	0	0	0	0	0	0	0	0	0	0	0	0	0	0	0	0	0	1	0	1	0	0	0	0	0	0
AC004817.5	44	21	1	13	0	0	0	0	0	0	0	0	0	0	3	7	2	0	2	1	0	41	1	0	2	0	0	6	1	0	1	0	0	9	29	2	1	1	2	0	2	2	2	0	0	0	1	10	0
AC004825.1	0	0	0	0	0	0	0	0	0	0	0	0	0	0	0	0	0	0	0	0	0	0	0	0	1	0	1	0	0	0	0	0	0	0	0	0	0	0	0	0	0	0	0	0	0	0	0	0	0
AC004825.2	16	17	18	18	19	9	106	40	14	12	0	30	41	23	11	22	37	34	75	22	19	8	8	21	14	2	21	6	17	22	12	35	4	11	13	72	120	71	48	52	41	92	20	67	13	50	13	23	22
AC004825.3	0	0	2	0	0	0	0	0	0	0	0	0	0	0	0	1	1	3	0	2	1	1	0	0	0	0	0	2	0	1	0	0	0	0	1	1	0	0	0	0	1	0	0	1	0	0	0	0	0
AC004828.1	0	0	1	0	0	0	0	0	0	0	0	1	0	0	0	0	0	0	0	0	0	0	0	0	0	0	0	0	0	0	2	0	0	0	0	0	1	0	0	0	0	0	0	0	0	0	0	0	0
AC004828.2	0	0	1	0	0	0	0	0	7	0	1	0	0	8	1	0	4	1	0	0	3	0	0	1	1	0	5	2	0	0	0	2	0	1	0	0	5	1	3	5	0	1	2	0	0	0	1	0	0
AC004830.1	0	0	0	0	0	0	0	0	0	0	0	1	0	0	3	0	0	0	0	3	0	1	0	0	0	0	3	0	0	0	0	0	1	0	0	0	0	0	0	0	1	0	0	0	0	0	0	0	0
AC004832.1	1	0	0	4	0	0	0	0	0	3	0	0	0	0	2	2	2	0	0	0	0	0	0	1	2	0	2	0	0	0	1	0	0	0	0	0	2	0	0	1	0	1	0	2	1	0	0	0	0
AC004832.2	0	0	0	0	1	0	0	1	0	0	1	0	0	0	3	1	0	0	0	0	0	0	1	1	0	0	0	0	0	0	0	0	0	1	2	0	1	0	0	1	0	0	0	0	2	0	0	0	0
AC004832.3	0	0	0	0	0	0	0	0	0	0	0	0	0	0	0	0	0	0	0	0	0	0	0	0	0	0	0	0	0	0	0	0	0	0	0	0	0	0	0	0	0	0	0	0	0	0	0	0	0
AC004832.4	14	8	5	3	0	1	0	0	1	0	1	2	0	0	0	0	0	2	0	3	1	9	6	2	3	14	3	4	1	3	1	1	2	0	1	0	0	0	2	1	0	2	1	0	0	0	0	1	0
AC004832.5	5	0	0	1	3	0	0	0	0	4	0	0	0	0	1	4	0	0	0	0	0	2	1	0	0	0	1	0	1	0	2	0	0	3	0	0	16	0	2	2	0	4	0	0	0	0	0	0	0
AC004832.6	8	0	2	4	2	0	2	0	2	14	4	7	2	2	14	6	11	7	7	8	0	8	5	8	1	3	2	4	2	1	12	1	3	4	9	0	251	1	5	6	2	10	2	14	5	2	4	0	2
AC004834.1	25	20	5	21	0	1	4	0	7	0	7	6	1	9	5	0	5	3	11	11	2	1	8	1	4	13	12	5	7	4	8	5	1	3	8	4	1	4	5	5	3	1	9	4	3	8	1	1	8
AC004835.1	9	0	0	2	0	0	0	0	0	0	0	0	0	0	1	0	0	0	0	0	0	0	0	0	0	0	0	0	0	0	0	0	0	0	0	0	0	0	1	0	0	0	1	0	1	0	0	0	0
AC004835.2	0	0	0	0	0	0	0	0	0	0	0	0	0	0	0	0	0	0	0	0	0	0	0	0	0	0	0	0	0	0	0	0	0	0	0	0	0	0	0	0	2	0	0	0	0	0	0	0	0
AC004836.1	0	0	0	0	0	0	0	0	0	0	0	0	0	0	0	0	0	0	0	0	0	0	0	0	0	0	0	0	0	0	0	0	0	0	0	0	0	0	0	0	0	0	0	0	0	0	0	0	0
AC004837.1	0	0	0	0	0	0	0	0	0	0	0	0	0	0	0	0	0	0	0	0	0	0	0	0	0	0	0	0	0	0	0	0	0	0	0	0	0	0	0	0	0	0	0	0	0	0	0	0	0
AC004837.2	2	0	0	3	1	0	0	0	2	0	0	4	0	0	1	2	0	2	3	1	1	2	0	5	0	0	2	2	0	0	1	0	0	0	0	1	7	0	3	3	0	2	3	1	2	2	11	1	1
AC004837.3	0	1	0	0	0	0	0	0	1	0	0	0	0	0	0	0	0	3	0	0	0	0	0	0	0	0	1	0	1	0	0	0	0	0	0	0	0	0	0	0	0	1	0	0	0	0	0	0	0
AC004837.4	18	14	12	4	6	5	6	4	2	0	9	1	10	0	1	6	8	6	3	3	9	10	13	10	13	18	5	8	17	10	13	7	3	7	3	5	15	7	3	19	0	12	8	3	2	36	4	5	16
AC004839.1	9	0	1	0	0	0	6	2	1	0	0	2	1	0	0	2	7	1	0	0	6	4	3	4	1	0	3	0	1	1	2	3	0	2	1	2	3	0	1	5	0	1	0	0	0	4	1	3	1
AC004840.1	10	17	8	7	7	1	11	6	9	0	6	0	7	9	8	7	1	0	2	8	1	12	2	5	0	3	1	3	2	4	4	0	0	2	1	2	1	2	8	0	0	0	9	0	1	2	2	0	1
AC004840.2	0	2	0	3	0	0	0	0	0	0	0	0	0	2	4	0	0	0	0	0	0	0	0	0	0	0	0	0	0	1	0	0	1	0	0	1	0	0	0	2	0	1	0	4	0	0	0	0	0
AC004846.1	32	33	73	61	4	20	10	17	14	2	44	42	14	124	49	4	15	60	19	47	137	32	112	6	41	165	44	126	13	23	34	47	13	134	117	13	14	44	6	17	20	10	14	4	19	7	4	32	2
AC004846.2	108	68	52	12	19	29	32	43	30	16	43	32	14	38	39	30	27	64	29	44	69	26	10	27	75	47	16	17	20	29	65	42	8	33	17	107	59	85	49	50	69	40	69	39	42	62	14	29	23
AC004847.1	211	78	87	28	23	16	24	144	83	76	47	66	57	55	87	68	93	121	70	60	59	24	469	80	32	94	54	401	52	67	140	117	12	209	149	235	186	157	276	206	182	104	192	48	100	111	192	78	87
AC004852.1	0	0	0	5	0	0	0	0	0	2	0	0	0	0	2	0	0	0	0	0	0	0	0	0	0	0	0	0	0	0	0	0	0	0	0	0	0	0	0	0	0	0	0	0	0	0	0	0	0
AC004852.2	0	0	0	9	0	0	0	0	0	0	0	0	0	1	6	0	1	0	1	0	0	0	0	0	0	0	0	0	0	0	0	0	0	0	0	0	0	0	0	0	0	0	0	1	0	0	1	0	0
AC004852.3	0	0	0	0	0	0	0	0	0	0	0	0	0	0	0	0	0	0	0	0	0	0	0	0	0	0	0	0	0	0	0	0	0	0	0	0	0	0	0	0	0	0	0	0	0	0	0	0	0
AC004853.1	0	0	0	0	0	0	0	0	0	0	0	0	0	0	1	0	0	1	2	0	0	0	0	1	0	0	0	0	0	0	0	0	0	0	0	0	0	0	0	0	0	0	0	0	0	0	0	0	0
AC004854.1	0	0	3	0	0	0	0	3	0	0	0	0	2	0	0	0	0	0	3	3	3	0	1	1	0	3	2	0	1	3	0	0	0	0	0	0	0	0	0	0	0	2	2	0	1	0	0	0	1
AC004854.2	24	22	22	21	36	14	46	56	4	42	17	18	54	11	13	41	53	67	44	29	16	27	14	30	9	12	15	6	97	27	9	41	6	19	10	26	100	64	22	59	31	80	37	98	12	29	12	36	30
AC004858.1	1	17	2	5	1	3	1	0	3	0	2	0	1	1	0	3	1	0	0	1	1	4	12	0	7	12	1	6	1	2	0	0	0	3	2	1	2	1	1	0	0	0	1	0	1	1	9	0	0
AC004862.1	2	3	3	9	0	0	0	0	0	2	0	0	0	0	2	0	0	0	1	0	0	0	1	0	0	0	0	0	0	0	0	0	0	0	0	0	0	0	0	0	0	0	0	0	0	0	1	0	0
AC004863.1	0	0	0	0	0	0	0	0	0	0	0	0	0	0	0	0	0	0	0	0	0	0	0	0	1	0	0	0	0	0	0	0	0	0	2	0	0	0	0	0	0	0	0	0	0	2	0	0	0
AC004865.1	0	0	0	0	0	0	0	0	0	0	0	0	1	0	1	0	0	0	0	0	0	0	0	0	0	0	1	0	0	0	1	0	0	0	0	0	0	0	0	0	0	0	1	0	0	2	0	0	0
AC004865.2	20	29	24	61	16	7	11	27	32	12	26	24	10	42	34	11	11	42	35	166	78	30	23	19	28	50	32	53	11	82	70	24	5	119	36	35	117	21	21	15	98	33	8	13	24	60	14	15	7
AC004866.1	0	0	0	0	0	0	0	0	0	0	0	0	0	0	0	0	0	0	0	0	0	0	0	0	0	0	0	0	0	0	0	0	0	0	0	0	0	0	0	0	0	0	0	0	0	0	0	0	0
AC004866.2	0	0	0	3	0	0	0	0	0	0	0	0	0	0	1	0	0	0	0	0	0	0	0	0	0	0	0	0	0	0	0	0	0	0	0	0	0	0	0	0	0	0	0	0	0	0	0	0	0
AC004869.1	0	0	0	0	0	0	0	0	0	0	0	0	0	0	0	0	3	0	0	0	0	0	0	0	0	0	0	0	0	0	0	0	0	0	0	0	0	0	0	0	0	0	0	0	0	0	0	0	0
AC004869.2	0	0	0	0	0	0	0	0	0	0	0	0	0	0	0	0	0	0	0	0	0	0	0	0	0	0	0	0	0	0	0	0	0	0	0	0	0	0	0	0	0	0	0	0	0	0	0	0	0
AC004870.1	0	0	0	0	0	0	0	0	0	0	0	0	0	0	0	0	0	0	0	0	0	1	0	0	0	0	0	0	0	2	0	0	0	0	0	2	0	0	1	0	0	0	0	0	0	1	0	0	1
AC004870.2	6	0	0	4	0	0	0	0	0	0	1	0	1	0	0	0	0	1	0	0	1	0	0	0	0	1	0	0	0	0	0	0	0	0	0	0	0	0	0	0	0	0	0	0	0	0	0	0	0
AC004870.3	21	15	3	5	0	0	0	3	0	0	3	1	1	10	2	0	0	2	13	8	4	16	3	0	2	15	0	1	3	24	10	0	0	10	0	5	0	0	6	7	4	0	2	0	0	1	0	3	3
AC004870.4	5	0	1	26	0	0	0	7	0	3	5	1	2	1	0	1	1	10	6	5	3	8	0	0	1	15	1	0	2	19	2	0	0	5	3	4	0	1	3	7	5	0	1	0	1	0	0	4	3
AC004875.1	0	0	0	0	0	0	0	0	0	0	0	0	0	0	0	0	0	1	0	0	0	0	0	0	0	0	0	0	0	0	0	0	0	0	0	0	0	0	0	0	0	0	0	0	0	0	0	0	0
AC004877.1	35	0	10	16	0	0	8	3	12	7	4	2	1	8	11	2	1	3	1	12	14	7	3	5	2	24	7	5	4	18	19	5	4	13	0	20	32	5	9	18	4	47	11	17	6	20	29	6	5
AC004877.2	61	28	28	11	1	1	3	4	11	0	14	7	1	13	3	3	5	13	3	18	15	13	11	6	13	26	19	22	2	17	20	13	17	29	14	17	20	11	2	14	21	18	11	7	4	29	11	9	9
AC004879.1	0	0	0	1	0	0	0	0	0	0	0	0	0	0	3	0	0	0	1	0	0	0	0	0	0	0	0	0	0	0	0	0	0	0	0	0	0	0	0	0	0	0	0	0	0	0	0	0	0
AC004882.1	0	0	0	0	0	0	0	0	0	0	0	0	0	0	0	0	0	0	0	0	0	0	0	0	0	0	0	0	0	0	0	0	0	0	0	0	0	0	0	0	0	0	0	0	0	0	0	0	0
AC004882.2	0	0	0	0	0	0	0	0	0	0	0	0	0	0	0	0	0	0	0	0	0	0	0	0	0	0	0	0	0	0	0	0	0	0	0	0	0	0	0	0	0	0	0	0	0	0	0	0	0
AC004882.3	0	0	1	0	0	2	0	1	1	2	1	1	1	2	13	0	0	4	2	3	4	10	0	0	3	6	3	7	1	5	2	0	0	2	3	2	1	1	1	4	1	0	1	1	3	1	0	0	0
AC004884.1	0	0	0	0	0	0	0	0	0	0	0	0	0	0	0	0	0	0	0	0	0	0	0	0	0	0	0	0	0	0	0	0	0	0	0	0	0	0	0	0	0	0	0	0	0	0	0	0	0
AC004884.2	0	0	0	0	0	0	0	0	0	0	0	0	0	0	2	1	0	2	1	0	0	1	0	2	0	0	0	2	0	0	0	0	0	0	1	0	0	2	0	1	3	0	0	0	0	2	0	1	0
AC004888.1	0	0	0	0	0	0	0	0	0	1	0	0	0	0	1	0	3	0	0	0	0	1	0	0	0	0	0	0	0	0	0	0	0	0	0	0	0	0	0	0	0	0	0	1	0	0	0	0	0
AC004889.1	8	16	31	31	0	3	2	4	23	8	2	0	0	5	7	8	9	0	4	4	1	8	10	8	6	1	0	63	4	3	16	2	1	17	1	23	29	16	14	4	29	1	1	2	0	4	15	2	15
AC004890.1	24	4	1	0	3	2	1	1	3	3	6	18	3	7	3	12	3	4	3	4	3	23	14	7	1	3	13	14	14	14	13	48	82	44	109	43	101	58	64	57	46	66	63	72	45	63	36	44	62
AC004890.2	243	57	78	37	1	14	84	13	28	22	36	53	21	19	10	8	20	41	15	59	46	31	52	60	25	44	12	9	33	59	64	38	41	62	84	110	74	33	73	95	30	98	90	37	39	76	76	37	105
AC004890.3	0	0	0	0	0	0	0	0	3	0	0	0	0	0	3	1	1	0	1	2	0	0	2	0	0	0	0	0	0	1	0	0	0	1	0	0	0	0	0	1	0	0	0	0	0	0	0	0	0
AC004893.1	0	0	0	3	7	0	14	7	3	18	2	6	9	4	5	17	0	0	7	1	1	5	2	7	4	1	4	0	5	16	2	7	1	2	1	14	16	9	18	8	9	22	9	37	12	13	14	4	6
AC004893.2	0	0	0	0	0	0	0	0	0	0	0	0	0	0	0	0	0	0	0	0	0	0	0	0	0	0	0	0	0	0	0	0	0	0	0	0	0	0	0	0	0	0	0	0	0	0	0	0	0
AC004893.3	0	0	4	0	15	2	22	9	6	27	2	6	27	2	4	46	8	6	24	8	4	7	4	17	6	2	7	1	6	14	5	18	1	5	4	16	18	16	34	13	8	38	14	56	16	13	29	15	5
AC004895.1	7	4	2	7	0	1	0	1	0	1	0	0	0	0	1	1	0	4	2	2	3	0	0	0	2	0	1	1	1	1	1	3	0	0	1	0	1	2	0	2	0	0	0	1	0	1	1	3	0
AC004898.1	0	0	0	0	0	0	0	0	0	0	1	0	0	0	1	0	0	0	0	3	6	0	1	0	0	0	0	0	1	0	0	0	2	6	1	0	0	1	0	0	1	2	0	0	0	0	0	0	0
AC004899.1	0	19	0	8	0	0	0	0	1	0	0	0	0	0	2	0	1	1	0	0	0	0	0	0	0	1	0	0	0	0	0	0	0	1	0	0	0	0	0	0	0	0	0	0	0	0	0	0	0
AC004899.2	7	0	0	4	0	0	0	0	0	0	0	0	1	0	0	0	0	0	0	0	0	0	0	0	0	0	0	0	0	0	0	0	0	0	0	0	0	0	0	0	0	0	0	0	0	0	0	0	0
AC004900.1	0	0	0	0	0	0	0	0	0	0	0	0	0	0	0	2	1	0	0	0	1	0	0	2	0	1	0	2	1	0	0	0	0	0	0	0	0	0	0	0	0	0	0	0	0	0	0	0	0
AC004906.1	0	0	0	0	1	0	0	0	1	3	0	1	1	0	0	3	1	0	4	0	0	3	2	0	0	3	0	1	1	5	3	0	0	1	1	0	1	1	0	0	2	1	1	1	1	1	2	3	0
AC004908.1	3	0	0	0	0	0	0	0	0	0	0	0	0	1	0	0	3	3	1	0	3	1	0	3	0	1	2	1	2	1	2	0	2	4	1	1	0	0	0	1	0	1	0	0	2	1	0	1	0
AC004908.2	90	23	46	52	20	17	25	6	36	30	16	55	20	50	9	61	60	93	37	40	98	15	19	38	37	81	51	28	36	52	47	64	28	60	82	38	45	39	33	81	30	48	86	18	60	103	37	43	67
AC004908.3	23	0	30	9	4	7	2	4	13	4	3	4	3	9	0	3	6	4	5	12	10	5	6	7	18	37	12	11	3	6	13	6	13	23	18	6	3	5	6	6	11	9	32	4	18	29	14	6	14
AC004910.1	1	0	0	3	0	0	0	0	0	0	0	0	0	0	1	0	0	2	1	0	0	0	0	0	0	0	1	0	0	0	0	0	0	0	0	0	0	0	0	0	0	0	0	0	0	0	0	0	0
AC004911.1	5	4	0	2	0	0	0	0	0	0	0	0	0	0	0	0	0	0	0	0	0	0	0	0	0	0	0	0	0	0	0	0	0	0	0	0	0	0	0	0	0	0	0	0	0	0	0	0	0
AC004917.1	9	0	2	10	0	0	3	2	1	1	1	2	1	0	3	0	1	1	2	1	2	0	7	0	1	0	3	0	0	1	0	7	0	2	0	1	0	0	1	0	2	0	0	1	2	1	0	0	0
AC004918.1	107	38	34	30	7	11	6	24	50	9	15	42	17	52	25	19	49	75	18	63	76	41	33	23	32	87	15	45	28	18	53	19	10	112	32	67	76	52	28	48	46	11	60	20	37	41	11	33	3
AC004918.4	127	65	32	17	20	8	12	41	14	19	47	41	15	38	33	36	23	26	23	40	97	54	121	81	84	196	35	36	63	18	78	37	25	179	39	117	130	62	40	91	85	76	110	44	109	103	52	23	21
AC004920.1	1	0	2	0	0	0	0	0	0	0	0	0	0	0	0	0	0	0	0	0	0	0	0	0	0	0	0	0	0	0	0	0	0	0	0	0	0	0	0	0	0	0	0	0	0	0	0	0	0
AC004921.1	1	1	9	21	0	3	6	0	0	4	0	0	1	4	3	4	2	9	2	0	1	2	1	4	0	0	5	2	28	11	3	4	1	5	0	4	20	6	1	98	2	9	4	0	2	6	4	16	0
AC004921.2	4	5	0	4	0	0	0	0	0	0	0	0	0	0	1	0	0	0	0	0	0	0	0	0	0	0	1	0	0	0	0	0	0	0	1	0	0	0	0	0	0	0	0	0	0	0	0	0	0
AC004922.1	33	19	7	14	6	4	27	17	2	10	8	14	14	5	5	15	9	11	4	3	5	5	12	22	23	28	5	13	14	8	11	12	6	9	11	39	21	31	15	25	42	14	8	22	14	17	15	11	21
AC004923.1	0	0	2	2	0	0	6	0	3	1	0	3	3	1	0	0	0	1	3	0	0	0	0	0	0	0	0	2	0	0	0	1	0	0	2	0	1	5	3	3	1	0	0	0	0	0	1	1	0
AC004923.2	0	0	0	0	0	0	0	0	0	0	0	0	0	0	0	0	0	0	0	0	0	0	0	0	0	0	0	0	0	0	0	0	0	0	0	0	0	0	0	0	0	0	0	0	0	0	0	0	0
AC004923.3	0	0	0	0	0	0	0	0	0	0	0	0	0	0	0	0	0	0	0	0	0	0	0	0	0	0	0	0	0	0	0	0	0	0	0	0	0	0	0	0	0	0	0	0	0	0	0	0	0
AC004923.4	42	2	29	14	0	1	3	5	7	1	4	0	0	3	0	0	3	1	1	7	2	4	4	0	2	12	7	1	3	2	4	1	5	3	11	0	0	0	0	1	1	1	5	1	0	2	0	0	1
AC004925.1	0	5	7	16	0	3	0	0	1	0	0	0	1	0	3	0	3	0	0	0	0	8	1	0	5	11	0	0	0	0	0	4	0	0	3	0	0	0	0	0	0	0	0	0	0	0	0	1	0
AC004930.1	0	0	1	6	0	1	0	11	0	0	1	0	0	0	3	0	0	12	6	5	3	0	0	0	4	5	0	2	3	0	1	0	0	2	0	0	0	0	7	0	5	0	0	0	2	0	0	2	0
AC004936.1	2	9	0	0	0	0	0	0	0	0	0	0	0	0	0	0	0	0	0	0	0	0	0	0	0	0	1	0	0	0	0	0	0	1	0	0	0	0	0	0	0	0	0	0	0	0	0	0	0
AC004938.1	5	7	0	3	0	0	0	0	0	2	0	0	0	0	0	0	0	0	0	0	0	0	0	1	0	0	0	0	0	0	0	0	0	0	0	0	0	0	0	0	0	0	0	0	0	0	0	0	0
AC004938.2	64	19	77	30	4	13	28	21	43	15	12	42	8	22	17	20	12	37	15	17	18	7	32	17	17	28	30	20	18	25	37	36	13	53	27	27	36	23	9	41	15	60	40	7	8	50	30	27	28
AC004941.1	5	8	3	2	0	0	0	0	0	0	0	0	0	0	6	0	2	0	2	1	2	0	0	0	0	1	0	0	0	1	0	0	0	0	0	0	0	0	0	0	0	0	0	1	0	0	0	0	0
AC004941.2	0	0	0	0	1	0	0	0	0	0	0	0	0	0	0	0	0	0	0	0	2	0	0	0	0	0	0	0	0	0	0	0	1	0	0	1	2	0	0	0	0	1	0	0	0	0	1	0	2
AC004943.1	19	0	6	0	0	0	2	2	5	0	2	0	3	3	2	1	0	1	3	3	9	6	13	1	3	0	4	8	1	7	7	0	10	7	4	5	0	2	0	2	3	1	31	1	9	10	2	0	6
AC004943.2	272	163	162	97	7	16	41	32	82	6	105	44	17	88	111	3	16	40	56	64	81	93	321	19	42	51	77	147	32	93	91	50	298	95	242	76	48	58	56	26	19	92	186	40	42	104	32	23	115
AC004943.3	0	0	0	0	0	0	2	0	2	0	2	0	0	0	1	0	0	0	1	0	1	0	2	0	0	0	0	1	1	0	2	2	0	0	1	1	0	2	1	2	0	0	1	0	0	3	1	0	1
AC004944.1	0	0	0	0	0	0	0	0	0	0	0	0	0	0	1	0	2	0	0	0	0	0	0	0	0	0	0	0	0	0	0	0	0	0	0	0	0	0	0	0	0	0	0	0	0	0	0	0	0
AC004945.1	0	0	0	0	0	0	0	0	0	0	0	0	0	0	0	0	0	0	0	0	0	0	0	0	0	0	0	0	0	0	0	0	0	0	0	0	0	0	0	0	0	0	0	0	0	0	0	0	0
AC004946.1	0	11	0	6	0	0	0	0	0	0	0	0	0	0	0	0	0	0	0	0	0	0	0	0	0	0	0	0	0	0	0	0	0	0	0	0	0	0	0	0	0	0	0	0	0	0	0	0	0
AC004946.2	0	0	0	0	0	0	0	0	0	3	0	0	0	0	0	0	0	0	0	0	0	0	0	0	0	0	0	0	0	0	0	0	0	0	0	0	0	0	0	0	0	0	0	0	0	0	0	0	0
AC004947.1	0	1	0	8	0	0	0	0	0	0	0	0	0	0	0	0	0	1	0	0	0	0	0	1	0	0	0	0	0	0	0	0	0	0	0	0	0	0	0	0	0	0	0	0	0	0	0	0	0
AC004947.2	0	0	0	3	0	0	0	0	0	0	0	0	0	0	0	0	0	0	0	0	0	0	0	0	0	0	0	0	0	0	0	0	0	0	0	0	0	0	0	0	0	0	1	0	0	0	0	0	0
AC004947.3	4	0	1	6	0	0	0	6	7	1	5	0	2	1	1	0	0	4	0	0	7	0	8	0	0	0	0	4	5	0	3	0	0	4	3	2	4	1	0	0	2	1	4	0	3	1	2	3	0
AC004948.1	3	0	8	0	0	0	1	1	0	19	6	3	0	1	7	3	3	1	3	7	3	0	1	3	1	2	0	1	1	0	2	0	1	6	0	4	5	2	5	3	2	3	6	4	10	1	3	0	0
AC004949.1	7	16	3	12	0	1	1	0	1	4	2	2	1	0	1	0	2	1	1	1	1	2	4	0	1	0	3	0	0	0	0	0	0	0	1	0	0	0	0	0	0	2	1	0	0	0	0	0	0
AC004951.1	81	85	23	23	14	13	23	13	33	13	23	19	25	39	23	19	16	7	10	21	12	47	81	33	48	200	32	73	41	40	52	10	16	21	22	50	30	16	11	33	45	27	51	19	44	39	53	15	23
AC004951.2	16	13	15	5	0	4	6	8	4	1	4	9	3	8	5	3	7	5	5	6	4	20	18	3	22	39	7	12	3	18	15	5	10	4	17	11	4	8	0	7	7	3	15	3	9	15	5	4	13
AC004951.3	5	2	0	2	8	3	12	11	2	7	10	18	8	5	5	1	3	11	5	5	9	0	8	5	13	16	6	5	14	15	13	8	2	5	9	9	13	7	5	5	15	12	13	7	13	23	4	6	8
AC004951.4	23	54	14	11	5	4	6	6	14	7	9	16	5	15	12	0	6	12	4	10	9	7	7	2	7	30	10	5	9	17	7	7	4	17	19	9	19	7	7	7	5	11	28	4	6	16	8	7	2
AC004965.1	0	0	0	0	0	0	0	0	0	0	0	0	0	0	0	0	0	0	1	0	0	0	0	0	0	0	0	0	0	0	0	0	0	0	0	0	0	0	0	0	0	0	0	0	0	0	0	0	0
AC004967.1	52	62	22	1	2	3	18	3	27	6	8	2	1	13	5	0	2	20	11	12	9	11	6	12	13	21	12	12	15	5	10	3	6	8	3	16	3	7	11	10	7	9	15	9	8	12	14	9	10
AC004967.2	124	52	45	23	2	1	15	4	34	9	29	8	3	15	2	6	9	17	12	10	9	14	11	14	16	57	18	25	16	11	31	23	24	18	14	34	14	22	23	15	12	23	39	7	16	36	47	4	25
AC004969.1	0	0	0	0	0	0	0	0	0	0	0	0	0	0	0	0	0	0	0	0	0	0	0	0	0	0	0	0	0	0	0	0	0	0	0	0	0	0	0	0	0	0	0	0	0	0	0	0	0
AC004972.1	0	0	0	0	0	0	0	0	0	0	0	0	0	0	0	0	0	0	0	0	0	0	0	0	0	0	0	0	0	0	0	0	0	0	0	0	0	0	0	0	0	0	0	0	0	0	0	0	0
AC004973.1	1	8	0	4	0	0	0	2	1	0	0	0	0	5	0	2	0	1	1	0	2	1	1	0	1	5	0	3	1	2	4	1	1	1	6	0	0	2	1	2	0	2	0	0	0	0	0	0	1
AC004974.1	0	0	0	0	0	0	0	0	0	0	0	0	0	0	3	21	39	8	9	9	4	10	2	16	11	3	5	4	21	3	11	3	2	1	0	5	7	7	0	2	14	1	0	4	1	2	2	5	1
AC004975.1	0	0	0	0	0	0	0	0	0	0	0	0	0	0	0	0	0	0	0	0	0	0	0	0	0	0	0	0	0	0	0	0	0	0	0	0	0	0	0	0	0	2	0	0	0	0	0	0	0
AC004975.2	0	0	0	0	0	0	0	0	0	0	0	0	0	0	2	0	0	3	0	0	0	0	0	0	0	0	0	0	0	0	0	0	0	0	1	0	0	0	0	0	0	0	0	0	0	0	0	0	0
AC004980.1	334	291	243	146	30	50	110	81	212	66	96	151	35	150	181	48	99	139	72	175	154	125	217	45	96	221	210	154	112	157	132	104	179	215	195	127	70	73	58	115	89	104	156	58	68	124	36	70	119
AC004980.2	0	0	4	2	0	0	0	0	0	3	0	0	0	0	2	0	1	1	0	1	2	0	0	0	1	0	0	0	1	0	0	0	0	0	0	2	0	0	0	0	0	0	0	0	0	0	1	0	6
AC004980.3	2	0	0	1	0	0	0	0	4	0	0	3	1	2	0	0	0	2	0	0	0	0	0	0	1	0	1	0	1	1	0	4	3	0	1	0	0	0	2	0	2	1	1	1	1	0	0	0	0
AC004980.4	0	0	0	0	0	0	0	0	0	0	0	0	0	0	0	0	0	0	0	0	0	0	1	0	0	0	0	0	0	1	0	0	0	0	0	1	0	0	0	0	2	0	0	0	1	1	2	1	2
AC004982.1	41	25	28	17	5	2	4	1	6	6	2	6	8	6	1	0	6	5	5	16	11	1	0	3	4	10	8	5	4	3	17	8	5	5	10	16	10	7	22	9	3	9	9	1	10	3	1	6	4
AC004982.2	89	8	35	36	12	5	12	12	15	23	17	17	34	16	6	19	17	22	29	61	15	3	15	20	16	21	11	6	17	10	47	19	7	34	28	49	22	30	55	30	32	20	23	20	43	33	28	28	16
AC004986.1	0	0	0	0	0	0	0	0	0	0	0	0	0	0	0	0	0	0	1	0	0	0	0	0	0	0	0	0	0	0	1	2	0	0	2	2	1	2	0	2	1	0	0	0	1	0	0	0	0
AC004987.1	0	0	0	0	0	0	0	0	0	0	0	0	0	0	1	0	0	0	0	0	0	0	0	0	0	0	0	0	0	0	0	0	0	0	0	0	0	0	0	0	0	0	0	0	0	0	0	0	0
AC004987.2	24	24	12	33	2	7	16	5	10	8	3	9	1	4	18	0	5	6	5	13	9	6	16	5	12	5	14	3	3	5	18	24	7	19	8	18	25	11	12	12	9	15	12	7	1	8	13	4	11
AC004987.3	5	8	0	8	3	0	3	0	1	5	0	1	0	0	6	0	4	0	1	0	0	1	2	0	1	0	0	0	0	0	0	0	0	0	0	2	2	0	0	0	0	3	0	0	0	0	2	0	0
AC004987.4	0	0	0	0	0	0	0	0	0	0	0	0	0	0	0	1	1	0	0	0	0	0	0	0	0	0	0	0	0	0	0	0	0	0	0	0	0	0	0	0	0	0	0	0	0	0	0	0	0
AC004988.1	0	5	0	0	0	0	0	0	0	0	0	0	0	0	0	0	1	0	0	0	1	0	0	0	0	0	0	0	0	0	0	0	0	0	0	0	0	0	0	0	0	0	0	0	0	0	0	0	0
AC004990.1	6	5	3	14	0	0	0	0	0	0	1	0	2	0	9	2	0	1	6	1	1	2	1	0	0	0	0	0	2	0	0	0	0	0	0	0	0	0	2	0	0	0	1	0	0	0	0	2	0
AC004994.1	0	0	0	2	0	0	0	0	0	0	0	0	0	0	1	0	0	0	0	0	0	0	0	0	0	0	0	0	0	0	0	0	0	0	0	0	0	0	0	0	0	0	0	0	0	0	0	0	0
AC004997.1	0	0	0	0	0	0	0	0	0	0	0	0	0	0	0	0	0	0	0	0	0	0	0	0	0	0	0	0	1	0	0	0	0	1	0	0	0	0	0	0	0	0	0	1	0	0	0	0	0
AC005000.1	23	13	18	6	5	3	4	7	6	14	15	13	6	10	10	6	4	4	6	156	136	6	13	4	8	6	13	11	15	4	7	15	24	24	34	23	44	29	25	5	36	28	15	36	11	11	10	34	49
AC005000.2	3	9	0	0	0	0	0	0	0	0	0	0	0	0	0	0	0	0	0	1	0	0	0	0	0	0	0	0	0	0	0	0	0	0	0	0	0	0	0	0	0	0	0	0	0	0	0	0	0
AC005002.1	0	0	0	0	0	0	0	0	0	0	0	0	0	0	0	0	0	1	0	0	0	0	0	0	0	0	0	0	0	0	0	0	0	1	0	0	0	0	0	0	0	1	0	0	0	0	0	0	0
AC005002.2	1	0	0	0	0	0	0	0	0	0	0	0	0	0	0	0	0	0	0	3	0	0	0	0	0	0	0	0	0	0	0	0	0	0	0	0	0	0	0	0	0	0	0	0	0	0	0	0	0
AC005005.1	0	0	0	0	0	0	0	0	0	0	0	0	0	0	0	0	0	0	0	0	0	1	0	0	0	0	0	0	0	0	0	0	0	0	0	0	0	0	0	0	0	0	0	0	0	0	0	0	0
AC005005.2	0	0	0	0	0	0	4	0	1	0	0	0	0	0	0	1	0	0	0	0	0	0	0	0	0	1	0	0	1	3	0	0	0	0	0	0	0	0	0	2	0	0	0	0	0	0	0	0	0
AC005005.3	38	22	39	36	0	11	11	5	25	0	12	20	3	60	30	1	2	20	3	72	46	28	53	2	15	39	21	15	30	24	29	31	36	70	65	9	24	4	9	9	2	9	3	2	4	12	1	9	2
AC005005.4	10	22	2	14	0	0	0	1	3	3	0	0	1	0	4	0	3	2	5	6	0	0	0	0	1	0	2	0	0	1	1	0	0	0	3	0	2	0	1	1	1	1	0	2	0	0	0	0	0
AC005006.1	2	0	1	2	0	0	0	0	0	0	0	0	0	0	0	0	1	0	1	0	1	0	0	0	0	0	0	0	0	0	0	0	0	0	0	0	0	0	0	0	0	0	0	0	0	2	0	0	0
AC005008.1	0	7	0	0	0	0	0	0	0	0	0	0	0	0	1	0	2	0	0	0	0	0	0	0	0	0	0	0	0	0	1	0	0	0	0	0	0	0	0	0	0	0	0	0	0	0	0	0	0
AC005008.2	0	4	0	0	0	0	0	0	0	0	0	0	0	0	0	0	0	0	0	0	0	0	0	0	0	0	0	0	0	0	0	0	0	0	0	0	0	0	0	0	0	0	0	0	0	0	0	0	0
AC005009.1	4	0	1	0	0	0	0	0	0	0	0	0	0	0	0	0	0	0	0	0	0	0	0	0	0	0	0	0	0	0	0	0	0	0	1	0	0	0	0	0	0	1	0	0	0	0	1	0	0
AC005009.2	40	23	0	2	0	0	0	0	0	2	0	0	0	0	0	0	0	3	0	0	0	9	0	0	1	0	1	2	0	0	0	0	0	0	14	0	0	0	0	2	2	3	16	2	0	0	20	0	0
AC005011.1	2	0	4	2	0	2	0	0	0	0	0	0	0	0	6	1	0	0	0	0	1	0	0	0	3	1	0	0	2	0	1	0	0	0	0	0	0	1	0	0	0	0	2	0	2	0	0	0	1
AC005013.1	0	0	0	0	0	0	0	0	0	0	0	0	0	0	0	0	0	0	0	0	0	0	0	0	0	0	0	0	0	0	0	0	0	0	0	0	0	0	0	0	0	0	0	0	0	0	0	0	0
AC005014.1	0	0	1	19	0	0	1	0	1	0	2	0	1	0	2	0	3	0	2	1	3	2	2	2	2	1	2	3	1	1	2	4	3	4	5	4	9	0	2	2	0	6	3	3	2	3	2	2	3
AC005014.2	9	4	15	6	2	1	8	6	5	1	2	28	13	5	11	1	6	5	6	9	3	5	0	5	4	14	8	1	1	9	4	5	4	6	4	3	22	4	16	5	9	15	10	9	0	6	3	3	10
AC005014.3	0	0	0	0	0	0	0	0	0	0	0	0	0	0	0	0	0	0	0	0	0	0	0	0	0	0	0	0	0	0	0	0	0	1	0	0	0	0	0	0	0	0	0	0	0	0	0	0	0
AC005014.4	0	0	0	0	0	0	0	0	0	0	0	0	0	0	2	0	1	0	2	1	3	1	0	0	0	1	1	1	0	0	0	0	0	0	0	0	1	0	0	0	0	0	0	0	0	0	0	0	0
AC005019.1	0	0	0	0	0	0	0	0	0	0	0	0	0	0	0	0	0	0	0	0	0	0	0	0	0	0	0	0	0	0	0	1	0	0	1	0	0	0	0	0	0	0	1	1	0	0	0	0	0
AC005019.2	0	0	0	4	0	0	0	0	1	0	0	0	0	0	1	0	0	0	0	0	0	0	0	0	0	0	0	0	0	1	0	0	0	0	0	1	0	1	0	0	1	0	0	0	0	0	1	0	0
AC005020.1	0	0	0	0	0	0	3	0	0	0	5	5	0	0	5	0	0	1	2	2	3	1	1	2	0	1	1	2	7	4	0	15	8	15	15	23	36	16	25	11	20	14	6	21	14	9	4	7	9
AC005020.2	0	0	0	0	0	0	0	0	0	0	0	0	0	0	0	0	0	0	0	0	0	0	0	0	0	0	0	0	0	0	0	0	0	0	0	0	0	0	0	0	0	0	0	0	0	0	0	0	0
AC005021.1	0	0	0	0	0	0	0	0	0	0	0	0	0	0	0	0	0	0	0	0	0	0	1	0	0	0	0	0	0	0	0	0	0	0	0	0	0	0	0	0	0	0	0	0	0	0	0	0	0
AC005033.1	4	0	0	7	0	0	0	0	0	3	0	0	0	0	1	0	2	0	0	0	0	0	0	0	1	0	0	0	0	0	0	0	0	0	0	0	0	0	0	0	0	0	0	0	0	0	0	0	0
AC005034.1	0	0	0	2	0	0	0	0	0	0	0	0	0	0	0	0	0	0	0	0	0	0	0	0	0	0	0	0	0	0	0	0	0	0	0	0	0	0	0	0	0	0	0	0	0	0	0	0	0
AC005034.2	0	0	0	0	0	0	0	0	0	0	0	0	0	3	0	0	0	0	0	0	0	1	0	0	0	2	0	0	0	0	0	0	0	1	0	0	0	0	0	0	0	0	0	0	0	0	1	0	0
AC005034.3	0	0	0	0	0	0	1	0	0	0	0	0	0	0	0	0	0	0	0	0	0	1	0	0	0	0	0	0	0	0	0	0	0	0	0	0	0	0	0	0	0	0	0	0	0	0	0	0	0
AC005034.4	16	9	13	12	0	0	1	1	2	0	3	4	0	4	7	0	0	1	0	4	0	1	1	0	2	4	7	2	0	0	3	0	3	1	4	2	5	2	0	1	0	1	1	1	0	1	0	2	1
AC005034.5	45	30	30	10	0	1	4	0	20	4	1	3	7	13	25	4	7	9	9	12	8	33	21	2	3	22	24	36	8	6	20	4	32	20	18	17	5	8	7	7	7	9	11	7	1	7	14	1	12
AC005034.6	13	17	10	24	0	2	3	2	3	0	4	3	0	2	9	0	1	2	1	4	1	1	3	2	3	7	27	5	3	2	9	2	6	15	10	4	3	1	0	4	1	6	1	0	2	1	0	0	1
AC005037.1	16	19	15	9	11	2	20	11	13	2	0	8	2	6	28	7	5	6	9	21	16	15	13	20	10	19	23	18	24	9	9	3	9	12	8	14	5	9	12	5	3	18	4	7	5	6	3	12	12
AC005040.1	5	0	0	0	0	0	0	0	0	0	0	0	0	0	0	0	0	0	0	0	0	0	0	0	0	0	0	0	0	0	0	0	0	0	0	0	0	0	0	0	0	0	0	0	0	0	0	0	0
AC005040.2	0	0	0	0	0	0	0	0	2	0	0	2	0	0	2	0	1	1	1	0	0	0	0	0	0	0	0	0	0	0	0	0	0	0	0	0	0	0	0	0	0	0	0	0	0	0	0	0	0
AC005041.1	3	3	1	10	0	1	0	0	0	0	0	0	1	0	7	0	0	0	2	2	0	0	0	1	0	2	0	0	0	3	1	1	0	3	0	0	0	0	0	3	0	1	2	0	0	0	0	0	1
AC005041.2	7	1	0	1	0	0	0	0	0	3	0	0	0	0	0	0	0	0	0	2	0	0	0	0	0	0	0	0	1	0	0	0	0	0	0	0	0	0	0	0	0	0	0	0	0	0	0	0	0
AC005041.3	1	0	1	0	1	0	0	4	0	1	3	0	3	0	1	2	0	0	0	1	0	6	2	0	1	2	1	3	1	3	0	1	1	4	2	1	0	0	6	0	0	8	6	4	2	1	1	0	4
AC005041.4	16	6	16	11	1	1	3	9	16	1	14	3	2	11	0	3	7	9	3	31	22	13	11	5	3	29	19	26	2	1	12	8	5	24	0	11	2	1	0	2	3	1	1	1	0	0	0	2	1
AC005041.5	10	17	3	19	1	1	12	5	6	10	10	7	4	7	10	11	5	13	17	8	13	17	15	6	4	7	25	14	11	6	6	8	5	8	12	3	3	4	5	4	2	12	4	5	1	5	9	0	9
AC005042.1	0	0	0	5	0	0	0	0	0	2	2	1	4	0	3	4	0	3	2	0	0	9	1	0	0	1	0	6	0	0	1	1	1	1	2	1	0	0	0	3	1	0	2	2	6	1	0	0	1
AC005042.2	0	0	0	0	2	0	0	0	0	0	0	0	0	0	1	0	0	0	0	0	0	0	0	0	0	0	0	0	0	0	0	0	0	0	0	0	0	0	0	0	0	0	0	0	0	0	0	0	0
AC005042.3	0	0	0	3	0	0	0	0	0	0	0	0	0	0	0	0	0	0	0	0	0	0	0	0	0	0	0	1	0	0	0	0	0	1	0	0	0	0	0	0	1	5	2	0	0	0	0	0	0
AC005046.1	15	5	8	2	5	1	9	3	7	12	4	0	9	4	3	11	8	2	12	2	4	3	1	3	4	7	2	1	1	8	1	3	5	10	8	2	5	4	12	14	14	13	3	7	11	5	12	6	3
AC005050.1	3	11	4	13	1	0	0	0	0	0	8	3	1	0	0	0	0	1	1	1	5	2	3	0	5	6	2	1	0	3	4	10	0	5	2	1	0	1	0	0	0	0	2	0	0	0	0	3	0
AC005050.2	0	0	0	0	0	0	0	0	0	0	0	0	0	0	0	0	0	0	0	0	0	0	0	0	0	0	0	0	0	0	0	0	0	0	0	0	0	0	0	0	0	0	0	0	0	0	0	0	0
AC005050.3	0	0	0	0	0	0	0	1	2	0	0	0	0	0	0	0	0	2	0	0	0	0	0	0	2	0	1	0	3	1	0	0	0	7	0	3	7	6	2	0	2	1	0	0	0	0	0	0	0
AC005052.1	5	31	5	8	1	1	2	8	1	6	7	2	0	5	2	10	15	9	2	5	8	1	27	0	4	18	5	3	8	6	10	7	5	14	3	0	4	10	5	5	1	7	10	0	2	9	2	18	3
AC005052.2	31	59	41	7	1	2	4	5	12	0	17	5	2	31	22	4	4	8	1	17	16	13	17	0	5	22	17	16	8	9	24	16	18	21	29	2	16	5	3	9	4	7	7	2	3	13	1	2	4
AC005062.1	14	0	4	19	0	0	1	1	1	0	0	2	0	0	5	1	1	0	4	18	15	2	15	1	0	1	2	0	5	7	3	4	0	1	6	2	1	1	0	1	2	1	9	2	1	3	0	2	2
AC005064.1	4	0	0	1	0	0	0	0	2	0	0	0	0	0	0	0	1	1	0	0	0	0	0	1	0	0	0	0	0	0	0	0	0	0	0	0	30	1	0	0	0	0	0	0	0	0	0	1	0
AC005066.1	2	6	0	1	0	0	0	0	0	0	0	0	0	0	0	0	0	0	0	0	0	0	0	0	0	0	0	0	0	0	0	0	0	0	0	0	0	0	0	0	0	0	0	0	0	0	0	0	0
AC005070.1	0	0	0	0	0	0	0	0	0	0	0	0	0	0	0	0	0	0	0	0	0	0	0	0	0	0	0	0	0	0	0	0	0	0	0	0	0	0	0	0	0	0	0	0	0	0	0	0	0
AC005070.2	0	0	0	0	0	0	0	0	0	0	0	0	0	0	0	0	0	2	0	0	0	0	0	0	0	0	0	0	0	0	0	0	0	0	0	0	0	0	0	0	0	0	0	0	0	0	0	0	0
AC005070.3	36	63	21	17	8	0	7	2	21	1	7	8	6	5	33	14	26	12	7	28	12	65	7	23	26	46	16	25	21	22	23	4	8	20	8	39	17	11	25	26	4	12	48	6	27	14	38	10	10
AC005071.1	5	14	1	7	0	0	0	0	0	0	3	0	0	0	4	0	2	0	1	1	0	1	0	0	0	0	4	0	0	0	1	3	1	1	3	2	0	2	0	0	2	0	1	1	0	0	2	0	0
AC005072.1	31	71	15	5	1	0	3	1	29	4	5	2	2	1	12	8	3	4	1	4	8	53	40	6	23	178	19	37	12	23	15	3	2	6	8	1	2	0	4	3	0	3	12	8	8	10	81	0	6
AC005076.1	43	32	33	40	8	15	25	25	27	15	21	12	14	40	33	16	12	27	30	33	41	20	17	16	14	16	38	25	22	14	33	16	17	31	25	24	33	22	19	18	11	41	27	19	5	17	16	6	13
AC005077.1	0	0	0	1	0	0	0	0	0	0	0	0	0	0	0	0	0	0	0	0	0	0	1	0	0	0	0	9	3	0	0	0	1	0	0	0	0	0	0	0	0	0	3	0	1	0	0	0	0
AC005077.2	0	0	7	2	0	0	1	1	0	0	0	0	3	0	2	3	0	3	0	0	0	2	3	3	1	1	1	11	27	0	0	1	2	3	0	0	2	3	2	1	5	5	23	3	1	0	0	8	1
AC005077.3	4	0	0	13	0	0	0	0	0	3	0	0	0	0	0	0	0	0	1	0	2	0	1	0	0	0	0	0	0	0	0	0	0	0	0	0	0	0	0	0	0	0	0	0	0	0	0	0	0
AC005077.4	507	316	471	194	11	125	101	111	229	13	530	179	15	271	437	14	32	259	20	314	516	50	439	40	235	451	188	245	403	75	153	273	501	280	283	159	91	88	26	60	45	261	346	33	25	163	53	87	157
AC005081.1	6	0	2	3	2	0	1	0	0	0	0	0	1	0	0	0	0	2	0	0	3	0	4	0	0	3	1	3	0	2	2	1	0	2	2	1	0	0	1	0	1	0	0	0	0	0	0	0	0
AC005082.1	17	0	5	1	0	1	0	1	7	14	0	0	0	1	1	9	1	0	0	3	5	5	2	0	11	1	1	31	0	0	1	2	2	27	0	4	6	5	3	1	6	1	1	11	2	0	2	4	0
AC005082.2	0	0	0	0	0	0	0	0	1	0	0	2	0	0	0	2	1	0	0	4	4	1	1	0	0	3	3	0	1	0	3	0	0	0	0	0	0	0	0	0	1	1	0	0	0	0	0	1	0
AC005083.1	28	20	53	3	0	3	10	3	6	4	5	0	11	6	1	11	1	2	7	6	1	0	12	0	2	3	8	5	19	2	6	6	11	7	2	9	1	4	12	4	3	2	36	2	1	9	0	1	1
AC005084.1	0	0	0	0	0	0	0	0	0	0	0	0	0	0	0	0	0	0	0	0	0	0	0	0	0	0	0	0	0	1	0	0	0	0	0	0	0	0	0	0	0	0	0	0	0	0	0	0	0
AC005086.1	0	6	3	1	1	0	1	0	0	0	1	0	1	0	0	2	0	1	3	0	0	0	0	0	0	0	1	0	3	2	0	0	0	3	1	0	0	0	0	0	0	0	0	0	0	0	0	0	0
AC005086.2	0	0	0	2	0	0	0	0	0	0	0	0	0	0	0	0	0	1	0	0	0	1	0	0	0	0	0	1	0	0	0	0	0	0	0	0	0	2	2	0	0	0	0	0	0	0	0	0	0
AC005086.3	0	0	0	0	0	0	0	0	0	0	0	0	0	0	0	0	0	2	0	0	0	0	0	0	0	0	0	0	0	0	0	0	0	0	0	0	0	0	0	0	0	0	0	0	0	0	0	0	0
AC005086.4	0	0	0	2	0	0	0	0	0	0	0	0	0	0	0	0	0	0	0	0	0	0	0	0	0	1	0	0	2	0	0	0	0	0	0	0	0	0	0	0	0	0	0	0	0	0	0	0	0
AC005088.1	0	0	0	0	0	0	0	0	1	0	0	0	0	0	0	0	0	0	0	0	0	1	0	0	0	1	2	1	0	1	0	0	0	0	0	0	0	0	0	0	0	0	0	0	0	0	0	0	0
AC005089.1	0	1	2	7	0	0	0	0	0	0	0	0	0	0	0	0	0	0	0	0	0	0	0	0	0	0	0	0	0	0	0	0	0	0	0	0	0	0	0	0	0	1	0	0	0	0	0	0	0
AC005090.1	0	0	0	0	0	0	0	0	0	0	0	0	0	0	1	0	0	0	0	0	0	0	0	0	0	0	0	0	0	0	0	0	0	0	0	0	0	0	0	0	0	0	0	0	0	0	0	0	0
AC005091.1	0	0	0	0	2	0	2	1	0	0	0	3	0	1	21	13	33	9	32	21	9	4	2	3	4	5	19	7	5	9	4	0	4	4	0	2	3	3	0	4	4	2	0	1	1	4	1	1	3
AC005094.1	0	6	0	1	0	0	0	0	1	0	0	0	0	0	0	0	0	0	0	0	0	0	0	1	0	0	0	0	0	0	0	0	0	0	0	1	0	0	0	0	0	0	0	0	0	0	0	0	0
AC005096.1	0	0	0	1	0	0	0	0	0	0	0	1	0	0	0	1	0	1	0	0	1	0	0	0	0	0	0	0	0	0	0	0	0	0	0	0	0	0	0	0	0	0	0	1	0	0	0	0	0
AC005099.1	7	4	0	4	0	1	2	0	0	0	1	4	0	0	0	0	3	0	0	0	1	7	5	0	2	0	2	9	2	0	6	8	8	2	6	5	10	4	8	9	6	3	12	10	6	6	3	4	12
AC005100.1	0	0	0	0	0	0	0	1	0	0	0	1	0	1	0	0	1	4	3	0	4	0	0	0	1	0	2	0	0	0	0	0	0	1	0	0	7	0	0	0	0	0	0	0	3	0	0	0	0
AC005100.2	0	0	0	1	0	0	0	0	0	0	0	0	0	0	1	0	0	1	0	0	1	0	0	0	0	0	0	0	0	0	0	0	0	1	0	0	0	0	0	0	0	0	1	0	0	0	0	3	0
AC005102.1	0	0	0	0	0	0	0	0	0	0	0	0	0	0	3	0	0	0	0	0	0	0	0	0	0	0	0	0	0	0	0	0	0	0	0	0	0	0	0	0	0	0	0	0	0	0	0	0	0
AC005104.1	5	0	0	5	3	0	0	2	2	0	2	1	2	0	40	11	15	13	14	12	15	11	2	2	5	6	13	15	8	24	5	3	0	0	0	2	5	6	2	1	4	0	4	0	0	2	0	3	0
AC005104.2	0	3	2	0	3	0	3	1	0	0	3	0	0	0	1	1	0	0	0	0	2	3	5	0	0	1	0	1	0	1	0	0	1	5	0	0	1	0	2	0	0	0	1	1	0	0	0	0	1
AC005104.3	0	0	2	12	2	0	0	0	0	0	0	0	0	0	2	0	0	3	3	3	0	0	0	0	0	0	0	0	1	0	0	0	0	0	0	0	0	0	0	0	0	0	3	0	0	0	1	0	0
AC005105.1	0	0	1	0	0	0	0	0	0	0	0	0	0	0	0	0	0	0	0	0	0	0	0	0	0	0	0	0	0	0	0	0	0	0	0	0	0	0	0	0	0	0	0	0	0	0	0	0	0
AC005144.1	6	0	0	9	0	0	0	0	0	0	0	0	0	1	2	0	0	0	0	0	0	0	0	0	0	0	0	0	0	0	0	0	0	0	0	0	0	0	2	0	0	0	0	0	0	0	0	0	0
AC005153.1	1	0	0	0	0	0	0	0	0	0	0	0	0	0	0	0	0	0	0	0	0	1	0	0	0	0	0	0	0	0	0	0	0	0	0	0	0	0	0	0	0	0	0	0	0	0	0	0	0
AC005154.1	5	0	0	0	0	1	0	0	0	0	0	1	0	0	2	1	0	0	0	1	3	1	4	1	1	3	0	0	2	0	2	0	1	6	0	2	1	0	0	1	0	5	1	2	1	4	1	3	5
AC005154.2	114	47	35	29	12	7	6	26	12	7	38	10	4	16	4	4	12	23	8	27	37	24	14	15	37	98	17	13	56	35	40	26	8	55	19	55	26	25	24	27	50	21	94	12	31	76	23	24	49
AC005154.3	0	0	0	0	0	0	0	0	0	0	0	0	0	0	0	0	1	3	0	0	1	0	0	0	0	0	0	0	0	0	3	0	0	0	2	0	0	0	0	0	0	0	0	0	0	0	0	0	0
AC005154.4	0	0	0	0	0	1	0	0	0	0	2	0	0	4	0	0	0	0	0	0	1	3	0	0	1	3	1	2	1	1	0	0	0	1	0	1	2	0	0	0	0	0	2	0	2	1	0	0	1
AC005154.5	0	0	0	0	0	0	0	0	0	0	0	0	0	0	0	0	0	0	0	0	0	0	0	0	0	0	0	0	0	0	0	0	0	0	0	0	0	0	0	0	0	0	0	0	0	0	0	0	0
AC005156.1	6	11	6	7	3	0	11	1	5	1	1	0	7	0	6	17	3	0	1	7	1	17	2	2	6	2	3	5	4	4	2	0	0	1	2	2	1	0	0	1	0	3	6	1	3	2	4	2	3
AC005160.1	0	0	0	0	0	0	0	0	0	0	1	0	0	0	0	0	0	0	0	0	0	1	0	0	0	0	0	0	0	1	0	0	0	1	0	0	0	0	0	0	0	0	0	0	0	0	0	0	0
AC005162.1	1	0	0	0	0	0	0	0	0	0	0	0	0	0	1	0	0	1	0	0	0	0	0	0	0	0	0	0	0	0	0	0	0	0	0	0	0	0	0	0	0	0	0	0	0	0	0	0	0
AC005162.2	0	0	0	6	0	0	0	0	0	0	0	0	0	0	0	0	0	1	3	0	0	0	0	1	1	1	0	0	0	0	0	0	0	1	0	0	0	0	0	0	0	0	0	0	0	0	0	0	0
AC005162.3	1	0	0	2	0	0	0	0	0	0	0	0	0	0	0	0	0	0	0	0	0	0	0	0	0	0	0	0	0	0	0	0	0	0	0	0	0	0	0	0	5	0	0	0	0	0	0	1	0
AC005165.1	180	4	114	32	1	7	29	4	17	1	2	16	11	24	5	5	9	33	15	70	30	24	133	15	10	102	62	76	19	51	96	17	154	46	25	27	122	8	27	53	11	26	139	16	10	124	14	10	30
AC005165.2	0	0	0	0	0	0	0	0	0	0	0	0	0	0	0	0	0	0	0	0	0	0	0	0	0	0	0	0	0	0	0	0	0	0	0	0	0	0	0	0	0	0	0	0	0	0	0	0	0
AC005165.3	0	0	0	0	0	0	0	0	0	0	0	0	0	0	0	0	0	0	0	0	0	0	0	0	0	0	0	0	0	0	0	0	0	0	0	0	0	0	0	0	0	0	0	0	0	0	0	0	0
AC005176.1	0	0	0	0	0	0	0	0	0	0	0	0	0	0	4	0	0	0	0	0	0	0	0	0	0	0	0	0	0	0	0	0	0	0	0	0	0	0	0	0	0	0	0	0	0	0	0	0	0
AC005176.2	0	0	0	0	0	0	0	0	0	0	0	0	0	0	0	0	0	0	0	0	0	0	0	0	0	0	0	0	0	0	0	0	0	0	0	0	0	0	0	0	0	0	0	0	0	0	0	0	0
AC005178.1	0	0	1	0	0	0	0	0	0	0	0	0	0	0	0	0	0	0	0	0	0	7	5	0	0	0	0	0	0	12	3	0	0	0	2	0	0	0	0	1	0	1	0	0	0	1	1	0	0
AC005180.1	0	5	3	0	0	0	0	0	1	3	1	5	0	0	2	3	0	0	1	0	0	1	0	0	2	1	0	1	0	0	1	1	2	0	0	3	1	0	0	0	0	2	0	0	1	0	0	0	0
AC005180.2	0	0	1	5	0	0	0	0	0	0	0	0	1	0	0	2	2	0	0	0	0	0	0	0	0	0	0	0	0	0	1	0	1	0	0	0	0	0	0	0	0	0	0	0	0	1	1	1	0
AC005181.1	0	0	0	3	0	0	0	0	0	0	0	0	0	0	0	1	0	0	0	0	0	0	0	0	0	0	0	0	0	0	0	0	0	0	0	0	0	0	0	0	0	0	0	0	0	0	0	0	0
AC005183.1	0	0	0	0	0	0	0	0	2	0	0	0	0	0	2	0	0	0	0	0	2	0	0	0	0	0	0	0	1	0	0	0	0	0	0	0	0	0	0	1	0	0	2	0	1	1	0	0	0
AC005185.1	0	0	0	0	0	0	0	0	0	0	0	0	0	0	1	0	0	2	0	0	0	0	0	0	0	0	0	0	0	0	0	0	0	0	0	0	0	0	0	0	0	0	0	0	0	0	0	0	0
AC005186.1	4	9	2	23	0	0	2	0	0	0	0	0	0	0	7	0	0	1	1	2	0	0	0	0	0	1	0	0	0	0	0	0	0	0	1	0	0	0	0	0	0	0	0	0	0	0	2	0	0
AC005189.1	0	6	0	0	0	0	3	1	2	0	0	0	0	0	1	0	2	0	1	0	0	2	0	1	3	2	0	0	2	2	3	0	0	1	0	3	2	2	1	5	3	0	4	0	0	1	0	1	6
AC005191.1	0	0	0	0	0	0	0	0	1	0	0	0	0	0	0	0	0	0	0	0	0	0	0	0	0	0	0	0	0	0	0	0	0	0	0	0	0	0	0	0	0	0	0	0	0	0	0	0	0
AC005197.1	0	0	1	0	0	0	0	0	0	5	4	0	1	0	2	0	0	0	5	0	0	0	1	0	0	0	0	0	0	0	0	0	0	0	0	0	0	0	0	0	0	0	2	2	1	1	0	0	1
AC005208.1	3	0	0	1	0	0	0	0	0	0	0	0	0	0	1	0	0	0	3	0	0	0	1	0	0	0	0	0	0	0	0	0	0	0	0	0	0	0	0	0	0	0	0	0	0	0	0	0	0
AC005209.1	0	0	0	0	0	0	0	0	0	0	0	0	0	0	0	0	0	0	0	0	0	0	0	0	0	0	0	0	0	0	0	0	0	0	0	0	0	0	0	0	0	0	0	0	1	0	0	0	0
AC005220.1	8	11	12	9	0	2	0	2	4	2	0	0	0	6	4	2	5	0	1	2	3	2	4	0	4	1	3	0	13	1	3	1	0	2	29	2	1	5	3	0	6	2	7	4	0	13	0	1	2
AC005224.1	1	16	2	11	9	2	7	2	5	6	4	4	3	0	2	7	9	5	0	3	0	4	1	4	2	4	1	1	1	2	1	3	1	2	2	9	0	2	2	33	4	11	0	5	1	3	4	4	1
AC005224.2	271	127	170	31	278	6	61	26	175	56	76	49	124	12	50	60	32	28	83	104	24	99	22	41	23	128	23	44	56	29	31	9	11	32	17	27	9	13	77	77	8	42	34	32	24	14	154	11	10
AC005224.3	562	387	562	466	584	70	1018	1279	66	1706	340	367	1779	147	742	530	977	305	995	164	174	200	25	534	324	301	253	71	564	129	326	500	196	242	290	811	613	1586	1062	1134	367	1394	386	1426	540	136	582	1710	674
AC005225.1	3	1	0	0	0	0	0	0	4	0	0	0	0	1	7	0	2	0	2	0	0	0	0	0	1	0	2	0	0	1	0	0	0	0	0	0	0	0	0	0	0	0	0	1	0	0	0	1	0
AC005225.2	1	9	3	5	0	0	1	3	2	0	5	0	0	6	6	0	2	1	1	0	5	2	8	0	0	3	0	1	3	0	2	1	1	3	0	2	1	0	0	0	6	1	1	0	1	0	1	2	2
AC005225.3	42	10	21	9	0	1	2	2	11	0	0	6	0	17	14	2	7	12	2	10	21	3	7	3	17	50	10	8	10	13	9	5	11	9	4	11	7	1	4	11	13	4	21	4	3	7	3	2	14
AC005225.4	47	13	49	18	25	13	16	14	22	14	42	54	6	38	30	38	19	44	11	41	47	42	7	22	48	43	44	31	17	35	53	14	10	44	62	29	11	14	13	36	28	44	92	23	29	61	18	26	14
AC005229.1	0	0	0	0	0	0	0	0	0	0	0	0	0	0	0	0	0	0	0	0	0	0	0	0	0	0	0	0	0	0	0	0	0	0	0	0	0	0	0	0	0	0	0	0	0	0	0	0	0
AC005229.2	0	0	0	0	0	0	0	0	0	0	0	0	0	0	0	0	0	0	0	0	0	0	0	0	0	0	0	0	0	0	0	0	0	0	0	0	0	0	0	0	0	0	0	0	0	0	0	0	0
AC005229.3	0	0	0	0	0	0	0	0	0	0	0	0	0	0	0	0	0	0	0	0	0	0	0	0	0	0	0	0	0	0	0	0	0	0	0	0	0	0	0	0	0	0	0	0	0	0	0	0	0
AC005229.4	122	68	238	114	24	45	115	72	69	34	60	70	40	209	114	27	82	108	74	76	86	80	103	45	104	121	224	60	66	41	191	105	119	109	176	57	175	59	33	96	31	228	110	71	27	75	135	113	60
AC005229.5	0	0	0	3	0	0	0	0	0	0	0	0	0	0	0	0	0	0	0	0	2	0	0	0	0	0	0	0	0	0	0	0	0	0	0	0	0	0	0	0	0	0	0	0	0	0	0	0	0
AC005230.1	0	5	0	0	1	0	0	0	0	0	0	0	0	0	0	0	0	0	0	0	0	0	0	0	0	0	0	1	0	0	0	0	0	0	0	0	0	0	0	0	0	0	0	0	0	0	0	0	0
AC005232.1	0	0	0	0	0	0	0	0	0	0	0	0	0	0	0	0	0	0	1	0	0	0	0	0	0	0	0	0	0	0	0	0	0	0	0	0	0	0	0	0	0	0	0	0	0	0	0	0	0
AC005234.1	0	0	0	0	0	0	0	0	0	0	0	0	0	0	1	0	0	0	0	0	0	0	0	0	0	0	0	0	0	0	0	0	0	0	0	0	0	0	0	0	0	0	0	0	0	0	0	0	0
AC005234.2	4	0	1	1	0	0	0	0	0	0	0	0	1	2	0	0	0	2	0	0	0	0	0	0	0	0	0	0	1	0	0	0	0	1	0	0	0	0	0	0	1	0	0	0	0	0	0	0	0
AC005237.1	0	1	0	0	0	0	2	0	0	0	0	0	0	1	1	0	1	0	0	0	0	1	2	0	0	5	2	0	0	2	1	0	0	1	1	0	0	1	0	1	0	0	2	0	0	2	0	0	0
AC005237.2	0	0	0	0	0	0	0	0	0	0	0	0	0	0	1	0	0	0	0	0	0	0	0	0	0	0	0	0	0	0	0	0	0	0	0	0	0	0	0	0	0	0	0	0	0	0	0	0	0
AC005244.1	15	0	3	28	11	3	14	15	6	11	0	3	19	4	5	14	12	2	9	6	5	4	1	16	2	2	3	4	2	1	2	2	2	4	2	10	6	2	8	8	8	29	4	8	3	1	18	14	4
AC005244.2	5	0	0	3	0	0	0	0	0	0	0	0	0	1	1	1	0	0	0	2	0	0	0	0	0	1	1	0	0	0	0	2	0	0	0	0	0	0	0	0	0	0	0	0	0	0	0	0	0
AC005252.1	0	0	0	0	0	0	0	0	0	0	0	0	0	0	0	0	0	0	0	0	2	0	0	0	0	0	0	0	0	0	0	0	0	0	0	0	0	0	0	0	0	0	0	0	0	0	0	0	0
AC005252.2	0	0	0	0	0	0	0	0	0	0	0	0	0	0	1	0	0	0	0	0	1	0	0	0	0	0	0	0	0	0	0	0	0	0	0	0	0	0	0	0	0	0	0	0	0	0	0	0	0
AC005252.3	0	0	0	0	0	0	0	0	0	0	0	0	0	0	0	0	1	0	0	0	0	0	0	0	0	0	0	0	0	0	0	0	0	0	0	0	0	0	0	0	0	0	0	0	0	0	0	0	0
AC005252.4	0	0	0	0	0	0	0	0	0	0	0	0	0	0	1	0	0	0	1	0	0	0	0	0	0	0	0	0	0	0	0	0	0	0	0	0	0	0	0	0	0	0	0	0	0	0	0	0	0
AC005253.1	0	1	0	1	1	0	3	2	3	1	6	4	3	2	2	9	7	5	11	5	5	5	1	2	2	3	7	7	13	4	6	4	0	9	8	10	6	2	2	0	2	0	1	5	0	2	0	6	2
AC005253.2	0	0	0	0	0	0	2	2	1	0	3	0	0	2	4	2	0	3	3	8	4	5	3	2	1	4	6	2	2	4	2	2	2	2	1	0	0	3	2	0	2	0	0	2	0	1	1	2	1
AC005255.1	23	18	15	17	0	0	11	0	3	3	1	0	1	10	9	2	5	3	8	8	2	3	0	0	2	1	10	1	0	0	1	1	15	1	24	8	6	0	3	4	0	5	4	0	2	0	4	2	0
AC005255.2	3	3	3	0	0	1	3	3	6	7	2	1	4	3	4	0	2	0	3	16	9	12	14	1	2	2	4	16	5	2	2	10	9	10	14	8	16	7	10	11	16	6	6	7	9	7	4	1	5
AC005256.1	0	0	0	0	0	0	0	0	0	0	0	0	0	0	0	0	0	0	0	0	0	0	0	0	0	0	0	0	0	0	0	0	0	0	0	0	0	0	0	0	0	0	0	0	0	0	0	0	0
AC005258.1	0	0	0	0	0	0	0	0	0	0	0	0	0	0	0	0	0	0	0	0	0	0	0	0	0	0	0	0	0	0	0	0	0	0	0	0	0	0	0	0	0	0	0	0	0	0	0	0	0
AC005258.2	8	0	7	1	4	1	6	11	5	12	4	3	5	1	4	9	6	2	8	20	4	5	1	2	0	0	0	1	9	3	2	9	0	21	5	15	7	20	8	4	3	15	1	18	7	2	2	13	0
AC005261.1	788	381	619	431	111	64	389	271	193	515	280	253	480	249	271	439	516	120	301	341	219	327	277	532	317	352	482	203	127	164	495	310	382	406	66	379	659	462	389	389	230	1153	283	788	380	476	777	648	509
AC005261.2	1884	914	1195	434	266	75	415	252	758	261	396	425	533	525	530	600	497	290	496	1021	390	447	702	495	518	703	466	714	381	290	484	278	859	730	507	603	223	245	536	705	167	877	454	387	482	457	715	313	572
AC005261.3	3	0	1	3	0	0	0	0	0	1	5	1	0	0	2	3	1	0	1	2	0	1	0	2	1	1	3	0	3	0	0	1	0	1	1	3	2	0	1	2	1	2	4	1	0	3	0	4	1
AC005261.4	0	0	0	0	0	0	0	0	0	0	0	0	0	0	0	0	0	0	0	0	0	0	0	0	0	0	0	0	0	0	0	0	0	0	0	1	0	0	0	0	0	0	0	0	0	1	0	0	0
AC005261.5	0	1	0	1	3	0	0	0	0	0	0	0	0	0	2	1	2	2	1	4	0	3	0	0	0	0	0	0	2	0	0	0	4	0	0	0	0	3	0	0	0	1	1	0	0	0	0	0	1
AC005261.6	0	0	0	0	0	0	0	0	1	0	0	0	0	0	3	1	1	3	4	6	0	1	2	0	5	4	2	1	3	3	2	0	0	0	0	1	2	0	0	3	0	1	0	0	2	1	0	0	1
AC005262.1	8	26	6	2	109	0	30	5	15	1	11	0	9	0	29	18	7	16	6	9	2	2	0	14	5	1	2	1	3	11	1	2	0	0	18	14	7	11	14	19	5	27	7	27	5	16	7	5	7
AC005262.2	42	7	10	1	4	5	18	18	16	3	10	15	5	3	28	9	14	20	12	19	14	9	11	14	19	32	21	14	16	16	22	14	11	8	63	19	32	4	12	9	3	31	7	10	6	7	23	11	26
AC005264.1	12	22	3	1	15	11	18	16	5	14	40	11	26	2	92	88	64	104	133	37	35	34	3	35	23	56	30	20	158	78	9	21	1	8	22	21	35	72	31	30	19	21	7	14	15	12	4	35	7
AC005274.1	0	0	0	0	0	0	0	0	0	0	0	0	0	0	0	0	0	0	0	0	0	0	0	0	0	1	0	0	0	0	0	0	0	0	0	0	0	0	0	0	0	0	0	0	0	0	0	0	0
AC005277.1	9	4	0	4	0	0	0	5	4	0	6	4	1	2	1	0	0	4	1	4	5	3	0	0	1	11	1	1	1	0	4	0	0	4	0	1	1	0	2	3	0	0	1	1	1	4	1	0	0
AC005277.2	2	0	0	0	0	0	0	0	0	0	0	0	0	0	0	0	0	0	0	1	0	1	0	0	1	6	0	0	0	0	0	0	0	1	0	0	1	0	0	1	0	0	0	0	0	0	0	0	0
AC005280.1	4	3	1	1	0	0	0	0	0	0	0	0	0	0	0	0	1	1	3	1	0	0	22	0	0	0	0	0	0	1	0	0	0	2	1	0	0	0	0	0	0	0	0	0	0	0	0	0	0
AC005280.2	12	4	3	6	0	2	0	1	8	0	0	1	0	3	1	1	1	1	0	3	0	1	5	1	1	1	0	1	0	0	0	1	1	1	1	6	2	0	0	1	6	0	1	1	0	2	4	0	0
AC005280.3	0	0	0	0	0	0	0	0	0	0	0	0	0	0	0	0	0	0	0	0	0	0	0	0	0	0	0	0	0	0	0	0	0	0	0	0	0	0	0	0	0	0	0	0	0	0	0	0	0
AC005281.1	0	0	0	0	0	0	0	0	0	0	0	0	0	0	0	0	0	0	0	0	0	0	0	0	0	0	0	0	0	0	0	0	0	0	0	0	0	0	0	0	0	0	0	0	0	0	0	0	0
AC005288.1	51	11	28	17	4	3	14	15	22	5	21	4	5	20	30	21	19	28	19	40	24	20	27	11	15	22	42	24	23	11	42	7	17	34	26	8	27	15	18	7	8	17	26	15	15	31	10	12	12
AC005291.1	0	6	0	0	0	0	0	0	1	0	0	0	0	0	0	1	0	0	0	0	0	0	0	0	0	0	1	0	0	0	0	0	0	1	0	0	0	0	0	0	0	2	0	0	0	0	0	0	0
AC005291.2	0	0	0	2	0	0	0	0	0	0	0	0	0	0	0	0	0	0	0	0	0	0	0	0	0	0	0	0	0	0	0	0	0	0	0	0	0	0	1	0	0	0	0	0	0	0	0	0	0
AC005293.1	0	0	0	2	0	0	0	0	0	0	0	0	0	0	0	0	0	0	0	0	0	0	0	0	0	0	0	0	0	0	0	0	0	0	0	0	0	0	0	0	0	0	0	0	0	0	0	0	0
AC005294.1	0	0	0	0	0	0	0	0	0	0	0	0	0	0	0	0	0	0	0	0	0	1	0	0	0	0	0	0	0	0	0	0	0	0	0	0	0	0	0	0	0	0	0	0	0	0	0	0	0
AC005296.1	0	0	0	0	0	0	0	0	0	0	0	0	0	0	0	0	0	0	0	0	0	0	0	0	0	0	0	0	0	0	0	0	0	0	0	0	0	0	0	0	0	0	0	0	0	0	0	0	0
AC005297.1	0	0	0	0	0	0	0	0	0	0	0	0	0	0	0	0	0	0	0	0	0	0	0	0	0	0	0	0	0	0	0	0	0	0	0	0	0	0	0	0	0	0	0	0	0	0	0	0	0
AC005297.2	0	0	0	0	0	0	0	0	0	0	0	0	0	0	0	0	0	0	0	0	0	0	0	0	0	0	0	0	0	0	0	0	0	0	0	0	0	0	0	0	0	0	0	0	0	0	0	0	0
AC005297.3	0	0	0	0	0	0	0	0	0	0	0	0	0	0	0	0	0	0	0	0	0	0	0	0	0	0	0	0	0	0	0	0	0	0	0	0	0	0	0	0	0	0	0	0	0	0	0	0	0
AC005300.1	11	0	0	3	0	0	1	0	5	0	0	0	0	0	0	1	0	2	0	0	0	0	0	0	1	2	0	0	0	0	2	0	0	1	0	1	0	1	0	0	0	0	0	0	0	1	0	0	1
AC005301.1	0	0	0	0	0	0	0	0	0	0	0	0	0	0	0	0	0	0	0	0	0	0	0	0	0	0	0	0	0	0	0	0	0	0	0	0	0	0	0	0	0	0	0	0	0	0	0	0	0
AC005301.2	0	0	6	0	0	0	0	0	0	0	0	0	0	0	1	0	0	0	0	0	0	0	0	0	0	0	0	0	0	0	0	0	0	1	0	0	0	0	0	0	0	0	0	0	0	0	0	0	0
AC005303.1	0	5	0	3	0	0	0	0	0	0	0	0	0	0	0	0	0	0	0	0	0	0	0	0	0	0	0	0	0	0	0	0	0	0	0	0	0	0	0	0	0	0	0	0	0	0	0	0	0
AC005304.1	4	5	3	10	0	0	1	0	1	0	1	0	0	1	1	0	0	1	0	0	0	0	0	0	0	5	0	1	1	1	2	0	0	1	0	4	5	2	0	7	0	0	3	0	1	0	2	0	2
AC005304.2	0	1	0	0	0	0	0	0	0	0	0	0	0	0	0	0	0	0	0	0	0	0	0	0	0	0	0	0	0	0	0	0	0	0	0	0	0	0	0	0	0	0	0	0	0	0	0	0	0
AC005304.3	2	0	0	2	1	0	0	0	0	2	0	2	0	0	0	0	0	0	0	0	0	1	1	0	1	2	0	0	0	1	0	0	1	1	0	3	7	1	0	3	4	1	1	1	5	4	0	0	4
AC005306.1	194	29	130	67	10	11	17	28	72	13	42	78	10	60	24	20	18	26	14	84	56	21	16	28	53	125	64	59	13	17	87	36	15	78	44	37	19	30	25	50	40	44	33	35	21	45	15	19	26
AC005307.1	16	0	0	0	0	0	0	0	5	0	0	0	4	1	0	0	0	0	3	0	0	0	0	0	0	0	4	0	0	0	0	0	0	0	0	4	0	0	2	17	0	1	0	0	0	0	6	0	13
AC005323.1	0	0	0	3	0	0	0	0	0	0	0	0	0	0	2	0	0	1	0	0	0	0	0	0	0	0	0	0	0	0	0	0	0	0	0	0	0	0	0	0	0	0	0	0	0	0	0	0	0
AC005323.2	0	0	0	0	0	0	0	0	0	0	0	0	0	0	0	0	5	0	0	0	0	0	0	0	0	0	0	0	0	0	0	0	0	0	0	0	0	0	0	0	0	0	0	0	0	0	0	0	0
AC005324.1	0	0	0	0	0	0	0	0	0	0	0	0	0	0	0	0	0	0	0	0	0	0	0	0	0	0	0	0	0	0	0	0	0	0	0	0	0	0	0	0	0	0	0	0	0	0	0	0	0
AC005324.2	0	0	0	0	0	0	0	0	0	0	0	0	0	0	0	0	0	0	0	0	0	0	0	0	0	0	0	0	0	0	0	0	0	0	0	0	0	0	0	0	0	0	0	0	0	0	0	0	0
AC005324.3	3	0	3	1	0	0	0	0	0	0	0	0	0	0	0	0	1	0	0	0	0	0	0	0	0	0	0	0	0	0	2	1	0	0	1	1	0	1	0	0	0	0	1	0	0	0	0	0	1
AC005324.4	0	0	0	0	0	0	0	0	0	0	0	0	0	0	0	0	0	0	0	0	0	0	0	0	0	0	0	0	0	0	0	0	0	0	0	0	0	0	0	0	0	0	0	0	0	0	0	0	0
AC005324.5	0	0	0	2	0	0	0	0	0	1	0	0	0	0	0	0	0	1	0	2	0	0	0	0	0	0	0	0	0	1	0	0	0	0	3	0	0	1	0	0	0	0	0	0	0	0	0	0	0
AC005324.6	0	0	0	0	0	0	0	0	0	0	0	0	0	0	0	0	0	0	0	0	0	0	0	0	0	0	0	0	0	0	0	0	0	0	0	0	0	0	0	0	0	0	0	0	0	0	0	0	0
AC005326.1	0	0	0	2	0	0	0	0	0	0	0	0	0	0	0	0	0	0	0	0	0	0	0	0	0	0	0	0	0	0	0	0	0	0	0	0	0	0	0	0	0	0	0	0	0	0	0	0	0
AC005329.1	147	90	38	63	15	12	47	68	73	36	106	97	45	42	38	13	8	37	29	23	44	10	59	14	31	35	39	156	70	74	47	43	39	58	102	72	103	32	59	51	40	49	156	23	54	147	19	22	41
AC005329.2	0	0	1	0	0	0	0	0	0	0	1	4	0	1	3	0	0	0	1	1	0	0	0	1	0	0	0	2	1	1	3	0	0	2	3	1	0	0	0	0	0	0	0	0	0	0	0	0	1
AC005329.3	1	13	0	3	0	0	0	0	1	1	2	0	2	2	8	1	2	7	3	4	8	7	2	2	0	2	9	2	3	3	4	0	0	2	1	0	1	2	3	2	1	0	3	1	2	0	1	0	0
AC005330.1	2	12	0	0	0	0	0	0	0	0	2	0	0	0	1	0	1	1	0	0	0	0	0	0	0	0	0	0	0	0	0	0	0	0	0	0	0	0	0	0	0	0	0	0	0	0	0	0	0
AC005332.1	8	21	7	11	19	28	10	21	13	2	8	37	8	8	9	49	62	135	10	12	24	12	23	35	18	12	3	5	105	11	4	18	2	6	56	6	17	40	17	47	20	8	87	2	13	19	5	63	23
AC005332.2	2201	943	608	183	53	106	161	261	359	23	703	287	38	474	660	142	130	770	95	410	1056	214	39	370	308	898	543	307	202	216	585	287	1062	595	151	521	234	268	325	571	72	354	963	75	862	430	203	294	368
AC005332.3	143	8	22	34	18	11	4	48	17	33	52	35	33	35	30	20	47	40	24	66	64	33	40	24	46	163	35	66	68	25	29	41	4	84	27	83	39	52	54	27	65	31	28	25	71	16	26	27	39
AC005332.4	449	286	416	158	127	136	214	397	146	106	270	468	126	422	558	555	548	809	303	555	488	138	185	298	285	553	318	182	447	156	281	437	252	471	614	256	324	485	342	297	210	724	553	496	348	222	217	542	340
AC005332.5	248	39	38	43	89	68	54	177	45	127	145	85	135	83	87	105	144	117	90	222	142	82	115	93	144	359	66	144	206	80	76	105	12	232	58	189	103	149	118	104	134	46	74	53	135	41	52	150	140
AC005332.6	1190	452	404	509	84	276	266	775	175	417	606	381	302	650	633	181	379	439	510	872	830	396	513	284	741	1027	654	948	805	438	484	534	135	1273	520	1137	580	565	626	352	831	258	373	392	585	176	214	447	442
AC005332.7	597	345	278	103	26	40	72	262	114	24	301	94	24	109	374	78	48	525	95	151	385	59	31	134	179	335	213	121	81	77	181	123	322	182	51	319	138	108	188	294	38	236	334	36	305	201	105	96	213
AC005336.1	1	0	0	0	0	0	0	0	0	0	0	0	0	3	1	0	0	0	0	0	2	0	0	1	1	1	1	0	1	0	2	4	0	0	0	0	0	2	4	1	0	1	2	0	3	1	2	1	0
AC005336.2	0	0	0	0	0	0	0	0	0	0	0	0	0	0	2	0	0	0	0	0	0	0	0	0	0	0	0	0	1	0	0	0	0	1	0	0	0	1	0	0	0	0	0	0	0	0	0	0	0
AC005336.3	17	0	7	30	0	0	2	0	0	2	4	0	0	0	3	0	0	0	0	2	6	3	4	0	1	4	1	4	19	1	0	5	0	372	0	8	1	4	1	0	0	0	0	0	0	0	0	0	0
AC005339.1	9	10	3	5	5	2	2	1	2	8	8	1	1	4	21	15	0	6	4	7	5	13	4	4	9	14	13	7	19	15	7	5	2	6	7	2	2	5	2	11	5	10	5	1	3	12	9	13	5
AC005341.1	5	0	0	1	0	0	0	0	0	0	0	0	0	0	0	0	0	0	3	0	0	0	0	0	0	0	0	0	0	0	0	0	0	0	0	0	0	0	0	0	0	0	0	0	0	0	0	0	0
AC005342.1	0	6	0	0	0	0	0	0	0	0	0	0	0	0	0	0	0	3	2	2	0	2	0	0	0	0	0	1	0	1	1	0	0	1	3	0	0	1	0	0	1	0	0	0	0	0	1	0	0
AC005342.2	0	0	4	3	0	3	0	0	0	5	0	0	2	5	1	4	5	3	4	7	5	2	9	0	4	9	2	5	61	0	2	8	0	1	8	2	0	0	1	2	0	8	4	1	1	4	0	4	0
AC005343.1	1	0	0	3	1	0	0	0	0	0	3	0	0	0	9	2	1	0	1	0	0	0	0	1	3	0	1	3	0	3	0	0	0	2	1	0	1	0	3	1	0	0	0	0	1	1	1	0	0
AC005343.4	12	0	4	8	0	0	0	0	3	3	2	0	0	19	0	0	2	0	0	7	3	12	4	0	0	2	3	10	2	0	0	6	1	0	2	0	4	0	4	0	1	0	5	0	0	0	2	0	1
AC005344.1	0	0	0	0	0	0	0	0	0	0	0	0	0	0	0	0	0	0	0	0	0	0	0	0	0	0	0	0	0	0	0	0	0	0	0	0	0	0	0	0	0	0	0	0	0	0	0	0	0
AC005345.1	0	0	0	0	0	0	0	0	0	0	0	0	0	0	0	0	0	0	0	0	0	0	0	0	0	0	0	0	0	0	0	0	0	0	0	0	0	0	0	0	0	0	0	0	0	0	0	0	0
AC005351.1	1	0	0	0	0	0	0	0	0	0	0	0	0	0	0	0	0	0	0	0	0	0	0	0	0	0	0	0	0	0	0	0	0	0	0	0	0	0	0	0	0	0	0	0	0	0	0	0	0
AC005355.1	0	0	0	0	0	0	0	0	0	0	0	0	0	0	0	0	0	1	0	0	0	0	1	0	0	0	1	0	0	1	0	1	0	0	0	0	0	0	0	1	0	1	0	0	0	0	0	0	0
AC005355.2	5	18	9	6	0	2	4	1	0	0	0	3	3	8	2	8	2	2	2	11	5	1	2	2	1	5	1	4	2	2	5	3	1	4	0	0	0	0	1	2	0	6	5	0	1	4	1	1	0
AC005357.1	3	0	0	0	0	0	0	0	0	0	0	0	0	0	0	0	0	0	0	0	0	0	0	0	0	0	0	0	0	0	0	0	0	0	0	0	0	0	0	3	0	0	0	0	0	0	0	0	0
AC005357.2	3	0	2	6	2	0	1	2	0	0	2	0	0	3	0	1	0	0	1	2	0	0	1	1	1	4	5	0	0	4	1	0	4	0	1	0	0	3	2	2	0	4	1	1	8	10	0	1	0
AC005358.1	0	0	0	0	0	0	0	0	0	0	0	0	0	0	2	0	0	1	0	0	0	0	0	0	0	0	0	0	0	0	0	0	0	0	0	0	0	0	0	0	0	0	0	0	0	0	0	0	0
AC005358.2	0	3	0	2	0	0	0	0	0	0	0	0	0	0	0	0	0	0	0	0	0	0	0	0	0	0	0	0	0	0	0	0	0	0	0	0	0	0	0	0	0	0	0	0	0	0	0	0	0
AC005363.1	0	0	0	0	0	0	0	0	0	0	0	0	0	0	0	0	0	0	0	0	0	0	0	0	0	0	0	0	0	0	0	0	0	0	0	0	0	0	0	0	0	0	0	0	0	0	0	0	0
AC005363.2	32	9	12	27	17	2	2	0	12	0	4	5	6	3	4	7	14	8	0	16	4	11	5	13	2	2	2	5	8	1	2	3	3	6	11	3	2	4	4	3	0	4	7	4	4	6	5	5	2
AC005377.1	0	0	0	1	0	0	0	0	0	0	0	0	0	0	0	0	0	0	0	0	0	0	0	0	0	1	0	0	0	0	0	0	0	0	0	0	0	0	0	0	0	0	0	0	0	0	0	0	0
AC005379.1	0	0	0	0	0	0	0	0	0	0	0	0	0	0	0	0	0	0	0	0	0	0	0	0	0	0	0	0	1	0	0	0	0	0	0	0	0	0	0	0	0	0	0	0	0	0	0	0	0
AC005381.1	15	12	0	17	0	0	0	0	0	0	0	0	1	0	0	0	0	0	0	3	0	1	0	0	0	0	0	0	1	0	0	0	0	0	0	0	0	0	0	0	0	0	0	0	0	0	0	0	0
AC005383.1	0	0	0	0	0	0	0	0	0	0	0	0	0	0	0	0	0	1	0	0	0	0	0	0	0	1	0	0	0	0	0	0	0	0	1	0	0	0	0	0	0	0	0	0	0	0	0	0	0
AC005387.1	0	0	0	0	1	0	1	1	0	0	1	0	0	0	0	0	0	2	0	0	0	0	0	0	0	0	0	0	0	0	0	0	0	0	0	0	0	1	0	0	0	0	0	0	0	0	0	0	0
AC005387.2	0	0	0	1	0	0	0	0	0	0	0	0	0	0	0	0	0	0	0	0	0	0	0	0	0	1	0	0	0	0	1	0	0	0	0	0	0	0	0	0	0	0	0	0	0	0	0	0	0
AC005391.1	10	0	3	3	7	0	0	1	7	6	0	3	5	4	0	16	1	3	1	9	1	1	4	6	1	8	1	5	4	0	1	0	0	0	6	8	0	2	7	3	6	0	4	4	3	2	4	2	4
AC005392.1	0	0	0	0	0	0	0	0	0	0	0	0	0	0	0	0	0	0	0	0	0	0	0	0	0	0	0	0	0	0	0	0	0	0	0	0	0	0	0	0	0	0	0	0	0	0	0	0	0
AC005392.2	0	0	2	4	1	2	5	0	18	0	0	2	1	0	0	9	2	5	6	35	15	21	3	0	100	14	3	6	4	6	2	1	1	59	3	5	31	134	18	0	182	9	0	26	0	0	1	31	5
AC005392.3	0	0	0	0	0	1	0	0	0	0	0	0	0	0	0	2	3	1	9	10	5	7	0	2	0	0	0	8	1	0	0	0	1	1	0	0	0	7	3	0	9	0	0	0	0	0	0	0	0
AC005393.1	7	9	5	12	0	2	0	13	23	0	9	0	0	5	1	18	2	4	7	5	7	4	1	1	9	7	7	11	1	2	6	1	4	3	13	2	0	0	7	0	0	6	2	3	1	0	0	2	6
AC005394.1	0	0	1	4	0	0	0	0	0	0	0	0	0	0	1	0	6	1	0	0	0	0	0	0	0	0	0	1	0	0	0	0	0	0	0	0	0	0	0	3	0	0	0	0	0	0	2	0	0
AC005394.2	3	0	0	1	0	0	6	0	0	0	0	0	1	0	0	0	0	0	0	0	1	0	0	0	0	0	4	0	0	0	0	0	3	0	0	3	0	0	0	20	0	1	1	0	0	0	11	0	9
AC005400.1	14	1	0	0	0	0	1	3	3	0	6	1	0	0	0	0	0	0	1	2	1	1	0	1	2	1	0	4	2	0	1	1	0	2	1	0	0	1	1	0	1	2	0	1	1	1	0	1	0
AC005410.1	2	0	1	1	0	0	0	0	9	0	0	0	0	0	0	0	1	0	0	3	0	0	0	0	0	2	0	2	1	2	1	3	0	3	2	2	2	0	5	5	1	0	1	0	1	2	1	0	2
AC005410.2	9	9	5	0	0	0	5	4	9	0	0	7	1	0	8	1	3	0	9	4	6	6	1	0	3	3	3	3	2	4	2	5	5	1	0	0	4	2	4	0	3	4	3	2	1	5	3	2	0
AC005412.1	0	0	0	0	0	0	0	0	0	0	0	0	0	0	1	0	0	0	0	0	0	0	0	0	0	0	0	0	0	0	0	0	0	0	0	0	0	0	0	0	0	0	0	0	0	0	0	0	0
AC005414.1	0	0	0	0	0	0	0	0	0	0	0	0	0	0	2	0	1	0	0	0	0	0	0	0	0	1	0	0	0	0	0	0	0	0	3	0	0	0	0	0	0	0	0	0	0	0	0	0	0
AC005476.1	0	0	0	0	0	0	0	0	0	0	1	0	0	0	0	1	0	0	0	2	1	1	0	0	0	0	0	0	0	1	0	0	0	0	1	0	1	1	0	0	0	0	0	1	1	5	0	0	0
AC005476.2	2	9	0	8	0	3	0	10	5	3	0	0	2	1	0	1	1	13	3	1	3	1	1	0	4	1	1	1	5	0	0	0	0	1	2	8	3	4	1	3	6	0	1	1	0	1	2	2	0
AC005479.1	2	10	1	3	0	0	4	2	4	0	0	5	1	14	3	0	0	1	1	0	0	0	1	4	0	6	0	1	2	3	3	0	0	8	5	0	5	0	0	1	2	2	0	1	0	3	0	2	0
AC005479.2	10	5	2	10	0	0	0	1	1	4	2	2	0	10	6	0	1	0	3	3	1	1	5	1	1	5	1	3	2	2	1	1	0	1	7	2	0	2	2	0	2	4	3	3	0	3	0	0	0
AC005480.1	6	0	2	1	0	1	0	2	5	6	3	3	0	0	14	14	24	7	27	16	6	3	0	6	1	15	15	9	7	6	3	4	0	4	9	3	5	7	4	6	6	3	3	5	2	2	4	7	5
AC005480.2	0	1	0	5	0	2	0	1	0	0	0	4	2	0	0	0	0	0	0	0	0	1	0	0	0	0	1	0	1	0	2	7	1	1	6	3	2	1	2	3	2	2	2	4	1	3	0	0	0
AC005481.1	77	97	20	30	32	2	469	418	26	61	249	173	27	9	135	76	16	56	118	4	14	25	6	11	149	24	46	13	578	1	66	21	49	10	8	114	4	20	86	65	10	64	5	0	66	2	287	39	68
AC005482.1	0	0	2	3	0	0	0	0	0	0	0	0	0	0	3	0	0	0	0	1	0	0	1	0	0	0	0	0	0	0	0	0	0	0	0	0	0	0	0	0	0	0	4	0	0	0	3	0	0
AC005486.1	0	1	0	0	0	0	0	0	0	1	0	0	0	0	0	0	0	0	0	0	0	0	0	0	0	0	0	0	0	0	0	0	0	0	0	0	0	0	1	0	0	0	0	0	0	0	0	0	0
AC005487.1	9	10	0	6	0	1	0	0	3	0	0	0	0	0	1	0	1	3	0	0	1	0	0	0	0	2	3	0	1	1	2	1	0	0	0	0	0	0	0	0	0	0	2	0	0	0	0	0	1
AC005495.1	0	0	0	11	0	0	0	0	0	0	0	0	0	0	0	0	1	0	1	0	0	0	0	0	0	0	0	1	0	1	0	0	0	2	0	0	0	0	1	0	0	0	2	0	0	0	0	0	0
AC005495.2	0	0	0	0	0	0	0	0	0	0	0	0	0	0	0	0	0	0	0	0	0	0	0	0	0	0	0	0	0	0	0	0	0	0	0	0	0	0	0	0	0	0	0	0	0	0	0	0	0
AC005498.1	7	0	5	0	0	0	0	0	0	0	0	2	0	1	0	0	0	0	0	0	1	0	0	0	0	1	0	0	0	0	1	0	0	1	0	0	3	0	0	2	0	0	0	0	1	0	0	0	0
AC005498.2	12	0	5	2	2	1	2	0	2	0	6	2	2	0	5	0	0	5	2	3	3	3	1	5	1	7	6	0	6	4	1	4	3	5	0	7	2	4	8	4	3	0	2	2	2	4	2	3	0
AC005498.3	79	89	62	42	0	2	18	1	20	0	4	21	0	15	23	1	2	6	3	2	9	20	7	2	14	30	39	3	4	10	14	12	29	48	12	14	4	1	0	11	2	4	5	7	3	15	4	4	9
AC005514.1	3	0	1	0	1	0	0	2	3	0	2	0	0	0	1	0	0	0	0	0	0	0	0	0	1	2	0	2	0	2	1	0	0	0	0	0	0	0	0	0	0	0	2	0	0	1	0	0	0
AC005515.1	0	0	0	0	0	0	0	1	1	0	0	0	0	0	4	0	1	0	2	0	0	7	0	0	2	0	0	1	0	0	2	0	1	1	0	0	7	1	3	0	0	0	0	0	0	0	0	0	0
AC005515.2	0	0	0	0	0	0	0	0	0	0	0	0	0	0	0	0	0	0	0	0	0	0	0	0	0	0	0	0	0	0	0	0	0	0	0	0	0	0	0	0	0	0	0	0	0	0	0	0	0
AC005518.1	0	15	0	0	0	0	0	0	0	0	0	0	0	0	0	0	0	0	0	0	0	0	0	0	0	0	0	0	0	0	0	0	0	0	0	0	0	0	0	0	0	0	0	0	0	0	0	0	0
AC005518.2	0	0	0	0	0	0	0	0	0	0	0	0	0	0	2	0	0	0	0	0	0	0	0	0	0	0	0	0	0	0	0	0	0	0	0	0	0	0	0	0	0	0	0	0	0	0	0	0	0
AC005519.1	186	76	54	39	24	3	26	40	42	21	70	45	4	36	17	43	29	22	8	26	48	16	59	40	80	63	17	22	14	34	49	21	35	66	51	48	32	19	17	37	60	49	56	47	47	65	44	11	96
AC005520.1	13	0	3	1	10	4	9	7	2	4	10	2	9	0	2	6	2	10	9	1	5	2	1	5	7	5	3	2	12	12	5	0	1	1	4	10	5	23	27	11	11	10	9	13	21	28	2	3	12
AC005520.2	109	50	146	108	8	21	24	45	31	15	32	25	10	213	20	12	15	136	59	27	64	17	31	16	45	84	77	20	24	38	54	11	22	67	19	40	95	9	19	41	19	54	105	4	13	51	6	14	14
AC005520.3	13	8	1	17	11	6	11	14	6	8	9	24	17	6	5	10	5	27	17	0	5	6	12	18	12	10	1	6	18	20	5	17	1	4	2	10	47	32	34	23	24	17	16	20	17	39	11	14	11
AC005520.4	5	0	4	0	4	2	0	0	0	0	0	0	0	0	2	0	0	0	0	3	2	1	0	1	2	3	0	1	3	0	7	12	9	10	15	13	7	7	11	6	4	11	6	5	4	6	4	35	139
AC005520.5	35	0	25	19	7	2	6	12	12	16	12	10	11	42	14	15	8	21	6	28	48	12	21	7	28	46	60	28	18	20	10	8	28	11	32	21	6	1	21	9	3	6	15	6	7	10	6	11	4
AC005521.1	0	0	0	3	0	0	0	0	0	0	1	0	0	0	0	1	1	0	0	1	0	0	0	1	1	0	0	0	0	1	0	0	0	0	0	0	0	3	3	1	0	0	0	1	0	0	0	0	0
AC005522.1	0	0	0	0	0	0	0	0	0	0	0	4	0	0	0	0	0	0	0	0	0	0	0	0	0	0	0	0	0	0	0	0	0	0	0	0	0	0	0	0	0	0	0	0	0	0	0	0	0
AC005523.1	1	0	1	0	0	1	1	2	0	1	0	0	5	0	0	1	0	3	3	5	0	0	0	0	0	0	2	1	4	0	1	0	0	1	8	6	0	1	5	0	0	1	0	2	1	1	0	4	0
AC005523.2	5	7	9	14	9	0	3	1	6	8	10	4	5	7	44	21	29	17	29	32	16	20	7	17	7	19	52	21	34	12	6	4	3	5	3	17	13	12	3	1	7	15	2	7	0	2	5	7	3
AC005524.1	29	13	1	26	0	0	0	0	4	0	0	0	0	0	6	0	1	1	8	0	0	0	1	0	0	0	1	0	0	0	0	0	0	0	0	0	0	0	0	0	0	0	0	0	0	0	0	0	1
AC005529.1	25	0	1	1	0	0	0	0	2	1	1	0	0	0	1	0	0	1	1	2	1	2	4	1	1	0	0	1	0	0	1	1	0	0	1	0	2	0	0	1	0	0	1	0	0	2	0	2	2
AC005531.1	5	0	0	0	0	0	0	0	0	0	0	0	0	4	1	0	2	0	0	0	0	0	0	0	0	0	0	0	0	0	0	0	2	1	1	1	1	0	0	2	2	0	3	1	1	0	0	0	2
AC005532.1	16	6	7	12	1	0	5	2	16	3	4	4	1	0	5	3	1	5	4	10	1	10	4	5	7	8	1	7	3	1	1	3	4	10	2	9	4	5	4	22	5	5	7	7	1	3	4	1	3
AC005532.2	0	0	0	6	0	0	0	0	0	0	0	0	0	0	0	0	0	0	0	0	0	0	0	2	0	0	0	0	0	0	0	0	0	0	0	0	1	0	1	0	0	0	0	0	0	2	1	2	0
AC005534.1	61	20	12	7	9	4	10	18	9	33	0	17	27	1	20	31	31	10	12	31	4	24	13	21	5	10	22	3	10	38	24	5	13	20	14	46	12	21	30	24	55	12	12	8	74	38	17	19	20
AC005534.2	2	0	0	6	0	0	0	0	0	0	0	1	0	0	0	0	0	0	0	0	0	0	0	0	1	0	0	0	0	1	0	1	3	2	4	0	0	1	3	3	4	5	3	0	2	3	0	2	3
AC005537.1	5	0	1	20	1	1	0	3	2	3	0	0	3	1	9	0	2	0	2	1	0	1	0	0	0	0	0	2	1	0	0	0	2	0	2	0	0	0	0	0	0	0	0	1	0	0	0	1	0
AC005538.1	0	0	0	0	0	0	0	0	0	0	0	0	0	0	0	0	0	0	0	0	0	0	0	0	0	0	0	0	0	0	0	0	0	0	0	0	0	0	0	0	0	0	0	0	0	0	0	0	0
AC005538.2	0	0	0	0	0	0	0	0	0	0	0	0	0	0	0	0	0	0	0	0	0	0	0	0	0	0	0	0	0	0	0	0	0	0	0	0	0	0	0	0	0	0	0	0	0	0	0	0	0
AC005538.3	0	0	0	1	0	0	0	0	0	0	0	0	0	0	0	0	0	0	0	0	0	0	0	0	0	0	0	0	0	0	0	0	0	0	0	0	0	0	0	0	0	0	0	0	0	0	0	0	0
AC005539.1	0	0	0	0	0	0	0	0	0	2	0	0	0	0	0	0	0	0	1	0	2	1	0	0	0	0	0	0	0	0	0	0	0	1	0	0	0	0	0	0	0	0	0	0	0	0	0	0	0
AC005540.1	10	3	11	9	15	6	14	8	8	5	6	13	26	4	15	6	36	10	13	12	14	4	18	32	8	20	24	17	40	8	11	1	19	9	34	12	6	24	19	34	10	9	23	15	8	12	8	16	23
AC005544.1	0	0	0	0	0	0	0	0	0	0	0	0	0	0	0	0	0	0	0	0	0	0	1	0	1	0	2	0	1	0	0	0	0	0	0	0	0	1	0	0	0	0	1	0	0	0	0	0	0
AC005544.2	0	0	0	2	0	0	0	0	0	0	0	0	0	0	0	0	1	0	0	0	0	0	0	1	0	1	0	0	0	0	0	0	0	0	0	0	0	0	0	0	0	0	0	0	0	0	0	0	0
AC005546.1	51	5	4	15	11	0	9	6	4	13	4	4	11	3	2	16	7	3	3	5	3	8	17	2	5	12	3	2	11	8	8	8	3	12	8	13	1	4	19	13	4	12	10	8	16	19	25	5	5
AC005548.1	3	0	0	5	0	0	1	0	0	0	0	0	0	0	0	0	3	0	0	0	0	1	0	0	0	0	0	0	0	0	0	0	0	1	0	0	0	0	0	0	0	0	0	0	0	0	0	0	0
AC005549.1	0	0	0	0	0	0	0	0	0	2	0	0	0	0	0	0	0	0	0	0	1	1	0	0	0	0	0	0	0	0	0	0	0	0	0	0	0	0	0	0	0	0	0	0	0	0	0	0	0
AC005550.1	0	0	0	0	0	0	0	0	0	0	0	0	0	0	0	0	0	0	0	0	0	0	0	0	0	0	0	1	0	0	0	0	0	0	0	0	0	0	0	0	0	0	0	0	0	0	0	0	0
AC005550.2	0	0	0	4	0	0	0	0	0	2	0	0	0	0	0	0	2	0	0	0	1	0	0	0	0	0	0	0	0	0	0	0	0	0	0	0	0	0	0	0	0	0	0	0	0	0	0	0	0
AC005551.1	0	0	0	2	0	0	1	1	0	0	3	3	1	0	0	0	4	2	0	0	0	2	0	3	2	4	0	0	2	0	3	1	0	0	1	2	0	2	1	1	1	0	2	1	1	1	0	4	0
AC005552.1	0	0	0	0	0	0	0	0	0	0	0	0	0	0	0	0	0	0	0	0	0	0	0	0	0	2	0	0	0	1	0	0	0	0	0	0	0	0	0	0	0	0	0	1	0	0	0	0	0
AC005559.1	0	0	0	0	0	0	0	0	0	0	0	0	0	0	0	0	0	0	0	0	0	0	0	0	0	0	0	0	0	0	0	0	0	0	0	0	0	0	0	0	0	0	0	0	0	0	0	0	0
AC005562.1	24	37	6	24	12	1	7	8	10	14	8	9	8	11	14	16	9	12	5	13	15	23	7	4	15	27	9	8	7	7	8	8	8	27	26	14	11	11	13	7	5	25	17	14	18	7	12	3	13
AC005562.2	2	0	1	0	0	0	2	0	0	0	0	0	0	0	0	0	0	0	0	0	0	0	0	0	0	0	0	0	0	0	0	0	0	2	0	0	0	0	0	0	0	0	0	0	0	0	0	0	0
AC005578.1	4	12	8	20	8	1	8	3	2	5	3	8	9	4	10	18	5	16	13	18	4	12	3	8	5	0	14	6	27	8	1	16	1	7	11	8	29	17	20	17	4	20	1	16	4	5	3	8	5
AC005580.1	2	0	0	6	0	0	0	1	0	0	0	0	0	1	2	0	2	0	2	1	0	3	0	0	0	0	1	1	0	0	0	0	0	0	0	0	0	0	0	0	2	1	0	1	0	4	2	0	0
AC005586.1	12	14	16	4	2	0	8	8	0	5	5	9	3	11	6	11	7	6	4	10	9	9	1	9	19	18	30	8	7	9	9	4	19	10	26	10	10	14	9	20	18	20	6	11	4	14	6	5	3
AC005586.2	33	5	2	12	0	2	2	3	5	1	9	10	0	3	7	2	9	0	0	2	6	0	0	1	4	11	2	32	19	2	40	1	1	14	13	8	5	1	3	19	1	3	10	2	1	6	3	0	3
AC005587.1	0	1	0	2	0	0	0	0	0	0	0	0	0	0	0	0	0	0	0	0	0	0	1	0	0	0	0	0	0	0	0	0	0	0	0	0	0	0	0	0	0	0	0	0	0	0	0	0	0
AC005588.1	0	0	0	0	0	0	0	0	0	0	0	0	0	0	0	0	0	0	0	0	0	0	0	0	0	0	0	0	0	0	0	0	0	0	0	0	0	0	0	0	0	0	0	0	0	0	0	0	0
AC005592.1	0	1	0	0	0	0	0	0	0	0	0	0	0	0	0	0	0	0	1	0	0	0	0	0	0	0	0	0	0	0	0	0	0	0	0	0	0	0	0	0	0	0	0	0	0	0	0	0	0
AC005592.2	0	0	0	0	0	0	0	0	2	0	0	0	0	2	0	0	4	0	0	0	0	0	0	0	0	0	0	0	0	0	0	0	0	0	1	0	0	0	1	0	0	0	1	0	0	0	0	0	0
AC005593.1	4	0	8	7	21	7	9	4	1	4	0	6	3	4	7	15	11	53	7	12	18	4	4	36	6	4	5	7	38	6	8	5	1	11	17	2	9	7	7	22	9	4	12	3	1	15	4	24	3
AC005594.1	1	0	2	12	2	0	4	4	1	3	0	2	1	6	2	0	6	1	0	1	4	4	1	1	0	7	1	1	2	4	2	2	2	2	3	12	3	0	5	11	0	2	2	8	1	4	8	2	4
AC005597.1	0	0	0	0	0	0	0	0	0	2	0	0	0	0	0	0	0	0	0	0	0	0	0	0	0	0	0	0	0	0	0	0	0	0	0	0	0	0	0	0	0	0	0	0	0	0	0	0	0
AC005599.1	0	8	0	1	0	0	0	0	0	0	0	0	0	0	0	0	0	0	0	0	0	0	0	0	0	0	0	0	0	0	0	0	0	0	0	0	0	0	0	0	0	0	0	0	0	0	0	0	0
AC005606.1	2	0	0	0	1	0	0	1	0	2	5	3	5	0	3	1	3	2	2	8	2	6	7	1	2	3	3	3	4	2	2	2	0	1	0	0	0	2	5	1	1	1	1	1	1	3	3	1	0
AC005606.2	0	0	1	1	1	0	1	0	0	1	0	1	0	1	13	2	4	6	3	6	4	1	1	3	2	3	5	5	1	0	0	0	2	1	0	5	1	1	2	1	3	0	0	0	1	0	0	0	0
AC005609.1	0	0	0	0	0	0	0	0	0	0	0	0	0	0	0	0	0	0	0	0	0	0	0	0	0	0	0	0	0	0	0	0	0	0	0	0	0	0	0	0	0	0	0	0	0	0	0	0	0
AC005609.2	0	0	0	0	0	0	0	0	0	0	0	0	0	0	0	0	0	0	0	0	0	0	0	0	0	0	0	0	0	0	0	0	0	0	0	0	0	0	0	0	0	0	0	0	0	0	0	0	0
AC005609.3	0	0	0	0	0	0	0	0	0	0	0	0	0	0	0	0	0	0	0	0	0	0	0	0	0	0	0	0	0	0	0	0	0	0	0	0	0	0	0	0	0	0	0	0	0	0	0	0	0
AC005609.4	0	0	0	0	0	0	0	0	0	0	0	0	0	0	0	0	0	0	0	0	0	0	0	0	0	0	0	0	0	0	0	0	0	0	0	0	0	0	0	0	0	0	0	0	0	0	0	0	0
AC005609.5	0	0	0	4	0	0	0	0	3	1	0	0	0	0	0	0	0	3	1	6	0	0	0	0	0	0	0	0	0	0	0	0	0	0	0	0	0	0	0	0	0	0	0	0	0	0	0	2	0
AC005614.1	0	8	2	3	1	0	0	1	0	3	0	1	1	5	1	4	5	1	5	0	0	1	2	0	1	0	2	2	3	1	0	0	0	2	4	2	3	1	1	10	3	2	2	0	0	3	0	0	0
AC005614.2	0	0	0	0	0	0	0	0	0	0	0	0	0	0	0	0	0	0	0	0	0	0	0	0	0	0	0	0	0	0	0	0	0	0	0	0	0	0	0	0	0	0	0	0	0	0	0	0	0
AC005616.1	0	0	0	0	0	0	0	0	0	0	0	0	0	0	0	0	0	0	0	0	0	0	0	0	0	0	0	0	0	0	0	0	0	0	0	0	0	0	0	0	0	0	0	0	0	0	0	0	0
AC005618.1	28	3	14	14	1	3	1	2	4	7	26	7	0	3	8	7	1	17	8	2	36	10	42	5	10	58	2	47	2	9	30	12	2	4	82	19	8	6	3	14	0	10	17	1	1	14	3	11	9
AC005618.2	0	0	2	0	0	1	0	0	0	0	0	1	0	7	0	0	0	4	0	3	0	5	15	0	2	8	0	2	1	1	0	3	0	14	4	0	3	0	1	0	0	1	0	2	2	0	1	1	0
AC005618.3	0	0	0	0	0	0	0	0	0	0	0	0	0	0	0	0	0	0	0	0	0	0	0	0	0	0	0	0	0	0	0	0	0	0	0	0	0	0	0	0	0	0	0	0	0	0	0	0	0
AC005618.4	34	13	38	9	2	3	6	0	2	5	4	0	6	15	3	6	4	35	11	16	26	4	11	3	5	15	30	19	7	10	9	18	3	10	54	4	11	10	8	10	3	6	21	1	1	15	3	9	6
AC005622.1	2	7	0	6	2	0	0	0	2	0	0	0	1	0	1	1	0	0	1	1	0	1	0	0	2	0	0	0	0	2	0	0	0	3	4	2	0	0	0	0	1	0	0	0	0	0	0	1	0
AC005625.1	0	0	0	0	0	0	0	0	0	0	0	0	0	0	4	0	1	0	0	0	0	0	0	0	0	0	1	0	0	0	0	0	0	0	0	0	0	1	0	0	0	0	0	0	0	0	0	3	0
AC005632.1	4	13	0	7	0	0	0	0	0	0	0	0	0	0	1	0	2	1	0	0	1	0	0	0	0	0	0	0	0	0	2	1	0	0	0	0	0	0	0	0	0	0	0	0	1	0	0	0	0
AC005632.2	38	8	24	45	8	15	13	16	36	20	19	35	7	19	20	9	20	31	37	32	28	23	54	92	27	63	10	100	12	31	13	22	13	69	50	80	85	72	45	72	194	44	88	51	73	67	36	36	108
AC005632.3	4	0	0	0	0	0	0	0	0	0	0	0	0	0	0	0	0	0	0	0	0	0	0	0	0	0	0	0	0	0	0	0	0	0	0	0	0	0	0	0	0	0	0	0	0	0	0	0	0
AC005632.4	0	0	0	3	0	0	0	0	0	0	0	0	0	0	2	0	0	2	1	0	0	0	0	0	0	0	0	0	0	0	0	0	0	0	0	0	0	0	0	0	0	0	0	0	0	0	0	0	0
AC005632.5	1	0	0	0	0	1	1	4	5	0	0	1	0	1	1	1	3	2	1	0	0	0	0	0	4	1	3	0	0	5	1	2	0	4	1	2	0	2	1	0	3	2	0	1	0	1	0	0	0
AC005666.1	3	6	0	7	0	0	0	0	1	0	0	0	0	0	2	0	2	0	4	0	0	0	0	0	0	0	1	0	0	1	0	0	0	0	0	0	0	0	1	0	1	1	0	1	2	0	2	0	0
AC005670.1	4	0	2	4	0	0	0	0	0	0	0	4	0	0	0	0	0	1	0	3	2	0	1	0	1	0	1	0	1	0	2	0	1	2	0	0	1	0	0	2	2	2	1	0	1	1	0	0	4
AC005670.2	0	0	0	0	0	0	0	0	0	0	0	0	0	0	0	0	0	0	0	0	0	0	0	0	0	0	0	0	0	0	0	0	0	0	0	0	0	0	0	0	0	0	0	0	0	0	0	0	0
AC005670.3	1968	1109	1277	660	66	181	389	476	467	84	534	517	183	652	1055	105	104	464	296	455	566	1113	844	189	765	1905	1409	713	782	521	867	446	930	846	1000	636	572	346	309	384	243	661	948	235	264	696	240	331	488
AC005674.1	5	0	2	0	0	0	0	0	0	0	0	0	3	6	0	0	0	6	0	4	2	3	0	0	0	8	0	3	2	0	0	3	0	2	5	0	0	0	2	0	0	0	0	0	0	0	0	0	0
AC005674.2	321	213	156	27	50	25	64	81	132	81	81	86	137	91	33	160	95	59	44	284	86	139	10	61	121	229	59	76	40	55	116	164	44	202	139	219	120	126	227	116	316	124	84	87	164	112	96	57	57
AC005682.1	1	0	0	7	0	0	0	0	4	0	0	0	0	0	1	0	2	5	2	0	0	1	1	0	0	0	1	0	3	0	4	0	0	0	0	2	1	0	0	0	0	0	0	0	0	0	0	0	0
AC005682.2	2	0	4	7	1	0	0	0	2	0	0	0	1	0	3	0	3	2	1	1	0	0	2	0	1	0	0	2	1	3	0	1	2	0	1	0	0	0	0	0	0	2	0	0	3	1	1	0	3
AC005691.1	0	0	0	0	0	0	0	0	0	0	0	0	0	0	0	0	0	0	0	0	0	0	0	0	0	0	0	0	0	0	0	0	0	0	0	0	0	0	0	0	0	0	0	0	0	0	0	0	0
AC005692.1	0	0	0	0	0	0	0	0	0	0	0	0	0	0	0	0	0	0	0	0	0	0	0	0	0	0	0	0	0	0	0	0	0	0	0	0	0	0	0	0	0	0	0	0	0	0	0	0	0
AC005692.2	3	3	0	0	0	0	0	0	0	2	0	0	0	0	0	0	0	0	0	0	0	0	0	0	0	0	0	0	0	0	0	0	0	0	0	0	0	0	0	0	0	0	0	0	0	0	0	0	0
AC005692.3	0	0	0	2	0	0	0	0	0	0	0	0	0	0	1	0	0	0	0	0	0	0	0	0	0	0	0	0	0	0	0	0	0	0	0	0	0	0	0	0	0	0	0	0	0	0	0	0	0
AC005695.1	0	0	0	3	0	0	3	0	1	0	2	1	1	0	0	0	0	0	1	0	0	0	0	0	0	0	0	2	0	0	0	0	0	0	0	0	0	0	3	0	0	2	2	0	1	1	15	0	2
AC005695.2	0	6	0	0	0	0	0	0	0	0	0	0	0	0	0	0	0	2	0	0	0	0	0	0	0	0	0	0	0	0	0	0	0	0	0	0	0	0	0	0	0	0	0	0	0	0	0	0	0
AC005695.3	26	14	4	2	1	5	1	3	1	7	0	3	1	9	5	2	2	21	5	1	6	4	1	4	2	9	2	1	4	4	7	8	1	8	0	11	1	9	3	9	0	6	12	12	5	11	0	1	4
AC005696.1	14	10	20	18	3	1	2	6	11	2	11	9	5	7	12	5	4	8	4	7	11	20	19	2	5	14	20	31	4	15	14	3	21	20	25	3	9	9	5	3	3	7	11	0	1	7	1	3	3
AC005696.2	0	0	5	2	0	0	0	0	1	5	1	5	1	0	16	18	10	1	0	18	8	9	0	3	4	4	12	11	1	2	7	1	2	5	1	1	1	1	1	3	0	1	2	2	1	0	1	1	3
AC005696.3	2	0	0	3	13	7	26	13	3	13	0	6	6	0	3	6	4	7	6	2	1	7	1	11	3	12	1	5	5	4	8	2	1	5	0	3	6	5	0	11	4	8	1	3	4	5	39	8	3
AC005696.4	2	0	0	2	0	0	1	0	1	0	0	2	0	0	3	0	3	0	1	0	1	2	0	0	0	1	0	0	1	1	1	5	0	8	0	4	3	2	0	1	1	1	2	1	0	0	1	0	2
AC005697.1	0	0	0	1	0	0	0	0	2	0	0	0	0	0	0	0	0	0	0	0	0	0	0	0	0	0	4	0	0	0	0	0	0	0	0	0	0	0	0	0	0	0	0	0	0	0	0	0	0
AC005697.2	0	0	0	5	0	0	0	0	0	0	3	1	0	0	2	0	0	2	1	7	1	1	0	1	0	3	1	0	2	0	0	0	0	1	0	1	2	1	0	0	1	0	1	1	2	0	0	0	0
AC005697.3	0	0	0	1	0	0	0	0	0	0	0	0	0	0	0	0	0	0	0	0	0	0	0	0	0	0	0	0	0	0	0	0	0	0	0	0	0	0	0	0	0	0	0	0	0	0	0	0	0
AC005699.1	5	9	1	25	0	0	0	0	0	0	0	1	0	0	4	0	4	0	1	0	1	0	0	2	1	0	0	0	0	0	0	0	3	0	0	0	2	0	1	0	0	0	0	0	4	23	0	0	1
AC005702.1	0	0	0	0	0	0	0	0	0	0	0	0	0	0	0	0	0	0	0	0	0	0	0	0	0	0	0	0	0	0	0	0	0	0	0	0	0	0	0	0	0	0	0	0	0	0	0	0	0
AC005702.2	11	13	3	8	0	0	0	0	0	0	0	0	0	0	0	0	0	1	0	0	3	13	10	0	4	9	0	1	1	3	0	1	0	0	2	0	3	0	2	0	2	1	11	1	1	1	4	2	0
AC005702.3	0	0	0	0	0	0	0	0	0	0	0	0	0	0	0	0	0	0	0	0	0	0	0	0	0	0	0	0	0	0	0	0	0	0	0	0	0	0	0	0	0	0	0	0	0	0	0	0	0
AC005702.4	0	0	0	0	0	0	0	0	0	0	0	0	0	0	0	0	0	0	0	0	0	0	0	0	0	0	0	0	0	0	0	0	0	0	0	0	0	0	0	0	0	0	0	0	0	0	0	0	0
AC005702.5	0	0	0	0	0	0	0	0	0	0	0	0	0	0	0	0	0	0	0	0	0	0	0	0	0	0	0	0	0	0	0	0	0	0	0	0	0	0	0	0	0	0	1	0	0	0	0	0	0
AC005703.1	0	0	0	0	0	0	0	0	0	0	0	0	0	0	1	0	0	0	0	0	0	0	0	0	0	0	0	0	0	0	0	0	0	0	0	0	0	0	0	0	0	0	0	0	0	0	0	0	0
AC005703.2	0	0	0	0	0	0	0	0	0	0	0	0	0	0	0	0	0	0	0	0	0	0	0	0	0	0	0	0	0	0	0	0	0	0	0	0	0	0	0	0	0	0	0	0	0	0	0	0	0
AC005703.3	3	0	0	0	0	0	0	0	0	0	0	0	0	0	1	0	0	0	0	0	0	0	0	0	0	0	0	0	0	0	0	0	0	0	0	0	0	0	0	0	0	0	0	0	0	2	0	0	0
AC005703.4	3	7	0	4	0	0	0	0	0	0	0	0	0	0	0	0	0	0	0	0	0	0	0	0	0	0	0	0	0	1	0	0	0	0	0	0	0	0	0	0	0	0	0	0	1	0	0	0	0
AC005703.5	0	0	0	3	0	0	0	0	1	0	0	0	0	0	0	0	4	0	0	0	0	0	0	0	0	0	0	0	0	0	0	0	0	0	0	0	0	0	0	0	0	0	0	0	0	1	1	0	0
AC005703.6	0	0	0	0	0	0	0	0	0	0	2	0	1	2	1	0	0	1	1	0	0	1	2	0	0	0	0	0	0	2	0	0	0	0	1	0	0	0	1	0	0	0	0	0	0	4	0	0	1
AC005703.7	0	0	0	0	0	0	0	0	0	0	0	0	0	0	0	0	0	0	0	0	0	0	0	0	0	0	0	0	0	0	0	0	0	0	0	0	0	0	0	0	0	0	0	0	0	1	0	0	0
AC005722.1	0	0	0	0	0	0	0	0	0	0	0	0	0	0	0	0	0	0	0	0	0	0	0	0	0	0	0	0	0	0	0	0	0	0	0	0	0	0	0	1	0	0	0	0	0	0	0	0	0
AC005722.2	0	0	0	0	0	0	0	0	0	0	0	0	0	0	1	0	1	0	0	4	0	0	0	0	0	0	0	0	0	1	0	0	0	0	0	0	0	0	0	0	0	0	0	1	0	0	1	0	0
AC005722.3	0	0	0	0	0	0	0	0	0	0	0	0	0	0	0	0	0	0	0	0	0	0	0	0	0	0	0	0	0	0	0	0	0	0	0	0	0	0	0	0	0	0	0	0	0	0	0	0	0
AC005725.1	39	36	1	8	10	0	4	0	8	3	4	0	8	7	6	0	0	6	0	2	0	1	0	0	11	0	0	0	0	17	2	9	0	0	24	4	0	1	0	3	0	0	11	0	3	0	7	0	0
AC005726.1	496	252	209	125	63	51	141	133	342	99	293	134	98	160	167	63	46	241	116	294	178	90	68	35	133	289	81	142	103	141	276	189	109	185	261	151	133	125	171	109	67	94	206	65	120	143	67	126	138
AC005726.2	0	0	2	0	3	0	2	0	0	0	7	0	0	3	28	13	11	5	12	34	27	35	5	2	16	20	20	11	32	23	25	8	2	7	4	5	7	9	2	2	4	6	5	3	4	5	0	11	5
AC005726.3	203	117	85	35	7	20	40	30	74	12	77	48	13	82	25	18	6	89	38	95	51	18	16	15	37	80	24	40	22	45	89	43	27	80	101	62	61	42	48	31	30	24	96	30	46	55	13	43	35
AC005726.4	6	4	0	1	0	0	0	0	0	0	0	0	0	0	2	0	0	3	1	4	2	3	0	1	1	1	4	4	3	1	0	1	1	0	1	0	0	0	0	0	0	0	0	0	0	1	0	0	0
AC005726.5	0	0	6	2	1	0	0	7	9	1	3	5	32	0	10	5	6	6	5	2	9	7	1	4	2	17	3	8	11	11	6	3	0	7	7	6	7	1	6	3	4	2	9	2	3	10	1	6	2
AC005730.1	1	0	3	9	0	0	0	0	1	0	0	0	0	0	2	0	0	1	0	0	0	0	0	0	1	0	0	0	0	0	0	0	0	0	0	0	0	0	0	0	0	0	1	0	0	1	0	0	0
AC005730.2	0	0	3	7	0	0	0	0	0	1	3	0	3	0	0	0	0	0	1	0	0	0	0	0	0	0	1	0	0	0	1	0	0	0	0	0	0	0	0	0	1	0	0	0	0	0	0	0	0
AC005730.3	11	0	6	11	0	1	1	0	6	0	8	4	3	7	4	1	3	0	0	1	4	9	8	1	3	14	7	4	0	3	4	0	1	6	1	2	0	0	0	3	2	1	8	1	8	2	3	0	1
AC005736.1	40	25	24	16	1	1	13	10	13	3	17	8	9	19	17	1	5	4	16	27	6	16	24	14	6	16	8	8	5	21	18	12	8	40	32	18	9	12	16	15	9	12	10	7	8	10	3	8	7
AC005736.2	0	0	0	0	0	0	0	0	0	0	0	0	0	0	0	0	0	0	0	0	0	0	0	0	0	0	0	0	0	0	0	0	0	0	0	0	0	0	0	0	0	0	0	0	0	0	0	0	0
AC005740.1	6	0	1	6	0	0	0	0	0	0	0	0	0	0	0	0	0	0	0	0	0	0	0	0	0	0	1	0	0	0	1	2	6	3	5	3	0	4	2	0	0	0	3	3	2	2	0	0	1
AC005740.2	0	0	0	0	0	0	0	0	0	0	0	0	0	0	0	0	0	0	0	0	0	0	0	0	0	0	0	0	0	0	0	0	1	0	0	0	0	0	0	0	0	0	0	0	0	0	0	0	0
AC005740.3	0	0	1	0	0	1	0	0	0	0	0	0	0	0	1	0	0	0	0	6	2	3	0	2	1	0	0	1	0	2	0	1	0	4	0	0	1	0	0	0	0	0	0	0	0	0	0	0	0
AC005740.4	24	0	7	0	2	2	2	1	3	2	8	16	0	2	0	3	3	3	2	12	1	7	2	3	8	10	2	2	8	2	6	6	1	8	4	6	4	3	6	0	2	0	12	0	1	5	4	4	1
AC005740.5	4	0	3	4	0	0	0	0	1	0	1	0	0	0	5	0	0	3	1	0	0	1	0	0	0	0	2	0	1	0	0	1	0	0	1	0	0	0	0	0	0	0	0	0	0	0	3	0	0
AC005741.1	0	0	0	0	0	0	0	0	0	0	0	0	0	0	0	0	3	0	0	0	0	0	0	0	0	0	0	0	0	0	0	0	0	0	0	0	0	0	0	0	0	0	0	0	0	0	0	0	0
AC005746.1	24	9	4	3	0	0	0	0	0	0	4	1	0	2	0	0	0	0	0	0	3	1	0	0	4	24	5	3	3	0	6	0	1	3	0	1	2	0	0	1	0	2	0	0	1	3	6	0	0
AC005746.2	84	17	28	14	0	0	13	0	5	0	1	4	0	0	0	0	0	0	0	0	0	1	0	4	0	5	2	0	2	0	4	2	0	3	0	4	3	1	1	4	0	0	0	4	0	6	0	1	2
AC005746.3	13	0	7	0	0	0	4	0	2	0	0	0	1	0	3	0	1	0	0	0	0	0	0	1	2	0	0	0	0	0	0	0	0	0	0	2	0	0	0	0	0	1	0	0	0	1	0	0	0
AC005747.1	859	673	1409	1084	1529	914	537	1657	560	3087	2137	676	1844	1439	3969	3182	3328	1257	1436	3425	1641	1163	1508	1193	1986	3019	522	3317	1294	629	1664	2511	3491	3786	1768	4123	3062	3494	2172	1937	3694	3205	1989	1737	1772	991	1080	3385	913
AC005753.1	0	0	0	0	0	0	0	0	0	0	0	0	0	0	0	0	0	0	0	0	0	0	0	0	0	0	0	0	0	0	0	0	0	0	0	0	2	0	0	0	0	0	0	0	0	0	0	0	0
AC005753.2	0	0	0	0	0	0	0	0	0	0	0	0	0	0	0	0	0	0	0	0	0	0	0	0	0	0	0	0	0	0	0	0	0	0	0	0	0	0	0	0	0	0	0	0	0	0	0	0	0
AC005753.3	0	0	0	2	0	0	0	0	2	0	0	0	0	0	1	0	0	0	0	1	0	0	0	0	0	1	1	0	0	1	0	0	0	0	0	0	0	0	1	0	0	0	0	0	0	0	0	0	0
AC005757.1	0	0	0	0	0	0	0	0	0	0	0	0	0	0	0	0	0	0	0	1	0	0	0	1	0	0	0	0	0	1	0	0	0	0	0	0	0	0	0	0	2	0	0	0	0	0	0	0	0
AC005758.1	7	0	2	6	0	0	0	0	0	0	0	0	0	0	4	0	1	3	1	0	1	0	1	0	0	0	0	0	1	0	0	1	0	0	0	2	0	0	0	0	0	0	0	0	0	0	0	0	0
AC005759.1	1	9	1	2	4	0	2	3	4	6	0	0	1	0	3	3	0	1	1	0	0	0	2	0	1	2	5	0	1	1	0	3	0	2	0	0	0	0	0	2	0	2	2	1	0	4	10	0	4
AC005759.2	5	8	3	1	3	2	10	1	10	3	6	11	1	2	2	12	7	22	4	13	8	4	5	4	13	7	12	8	22	6	2	14	1	2	9	4	8	5	9	6	4	5	12	0	2	9	0	7	2
AC005771.1	0	0	0	0	0	0	0	0	0	0	0	0	0	0	1	0	0	0	0	0	0	0	0	0	0	0	0	0	0	0	0	0	0	0	0	0	0	0	0	0	0	0	0	0	0	0	0	0	0
AC005772.1	0	0	0	0	0	0	0	0	0	0	0	0	0	0	1	0	0	0	1	0	0	0	0	0	0	0	0	0	0	0	0	0	0	0	0	0	0	0	0	0	0	0	0	0	0	0	0	0	0
AC005772.2	10	1	3	26	0	0	0	0	6	1	0	0	0	0	5	0	5	2	0	0	3	0	2	0	0	0	3	0	0	1	1	0	0	0	0	0	0	0	0	2	0	0	0	0	0	1	1	0	0
AC005774.1	0	0	0	0	0	0	0	0	0	0	0	0	0	0	0	0	0	0	1	0	0	0	0	0	0	0	1	0	0	0	0	0	0	0	0	0	0	0	0	0	0	0	0	0	0	0	0	0	0
AC005775.1	7	1	2	2	3	0	1	1	3	0	4	8	0	3	6	1	5	6	6	8	3	2	3	0	2	5	6	0	2	1	4	6	2	3	2	6	4	2	2	0	3	4	3	2	3	5	0	0	7
AC005776.1	28	24	23	41	282	16	39	15	16	19	4	28	113	20	8	57	27	152	39	18	7	14	23	43	30	18	5	19	151	90	6	20	11	2	16	42	23	25	77	87	18	17	61	14	51	40	34	7	17
AC005776.2	3	0	3	6	9	0	2	0	1	2	1	1	3	0	1	16	8	8	4	2	1	3	1	4	4	3	1	0	9	6	0	0	0	1	1	1	1	1	5	3	7	2	6	1	1	0	3	2	4
AC005777.1	0	0	0	0	0	0	0	0	0	4	0	0	0	0	0	0	1	0	0	0	0	0	0	0	0	0	0	1	0	0	0	0	0	0	0	0	0	0	0	0	0	0	0	0	0	0	0	0	0
AC005785.1	7	0	2	2	24	5	11	4	5	8	12	9	20	6	17	36	22	19	14	18	11	9	8	15	3	9	11	15	41	25	7	5	8	16	16	6	13	8	12	32	5	14	2	8	1	7	5	9	5
AC005785.2	354	97	161	36	103	18	37	35	134	31	62	23	145	20	39	150	53	95	97	80	15	34	61	43	50	121	19	62	80	75	34	64	19	45	43	44	36	51	108	47	28	56	71	33	100	36	127	40	34
AC005786.1	0	0	0	1	0	0	0	0	0	0	0	0	0	0	0	1	0	3	0	0	0	0	2	0	0	6	0	0	0	1	0	2	0	0	0	0	0	0	0	0	0	0	1	0	2	3	0	0	1
AC005786.2	4	0	0	0	2	3	0	2	0	0	1	3	3	0	0	1	0	1	0	0	0	2	1	1	0	1	1	1	0	2	0	0	0	3	4	0	1	0	5	9	0	2	1	1	0	3	0	0	0
AC005786.3	19	2	2	4	2	1	27	13	35	9	19	19	2	13	7	6	1	13	10	20	20	7	9	19	22	30	21	11	15	19	26	17	23	22	13	52	13	13	15	17	16	17	11	11	12	29	12	9	9
AC005786.4	0	0	0	0	0	0	0	0	0	1	0	0	0	0	0	0	0	0	0	0	0	0	0	0	0	1	0	0	0	1	2	1	0	1	0	0	0	0	1	0	0	0	0	0	0	0	0	0	0
AC005789.1	6	0	0	0	2	1	1	3	0	9	12	2	0	0	1	3	0	0	1	0	0	12	2	5	3	7	1	0	2	8	2	2	0	2	1	5	1	3	2	5	5	4	2	4	2	6	5	3	5
AC005790.1	0	0	0	0	0	0	1	0	0	0	0	0	2	0	0	0	3	2	0	0	0	0	0	0	0	0	0	0	0	0	0	0	0	0	0	0	0	0	0	0	0	0	0	0	0	1	0	0	0
AC005796.1	0	0	0	0	0	0	0	0	0	0	0	0	0	0	0	0	0	0	0	0	2	0	0	0	0	0	0	0	0	1	0	0	0	2	0	0	2	1	0	0	1	0	0	0	0	0	0	0	0
AC005798.1	0	7	0	2	0	0	0	0	0	0	0	0	0	1	0	0	1	0	0	0	0	0	0	0	0	0	0	0	0	0	0	0	0	1	0	1	0	1	0	1	1	0	2	0	0	0	0	0	0
AC005803.1	1	0	0	0	0	0	0	0	0	5	0	0	1	0	0	0	0	0	1	1	0	1	0	0	0	0	0	0	0	0	0	0	0	0	0	1	0	0	0	0	1	0	0	0	0	0	0	0	0
AC005808.1	7	5	0	9	0	0	0	0	4	0	0	0	0	0	1	0	3	0	0	0	0	0	0	0	0	0	0	0	0	2	0	0	0	1	0	1	0	0	0	0	0	0	0	0	0	0	0	0	0
AC005821.1	4	8	7	6	0	0	1	0	3	0	0	0	0	0	2	0	5	3	0	1	0	2	0	0	1	0	2	0	1	0	1	0	0	0	0	0	0	0	0	1	0	1	0	0	0	1	0	0	0
AC005821.2	0	0	0	1	0	0	0	0	0	0	0	0	0	0	0	0	0	0	0	0	0	0	0	0	0	0	0	0	0	0	0	0	0	0	0	0	0	0	0	0	0	0	0	0	0	0	0	0	0
AC005822.1	29	15	5	17	4	2	10	1	8	14	10	33	5	4	4	7	5	5	10	95	108	14	11	9	5	5	21	9	29	12	11	62	45	80	78	58	93	99	80	165	85	184	51	84	64	81	60	118	207
AC005823.1	0	0	0	6	0	0	0	0	0	0	0	0	0	0	1	0	0	0	0	0	0	0	0	0	1	0	0	0	0	0	0	0	0	0	0	0	0	0	0	0	0	0	0	0	0	0	0	0	0
AC005823.2	0	0	0	4	0	0	0	0	0	0	0	0	0	0	0	0	0	0	1	0	2	0	2	0	0	0	0	1	0	0	0	0	0	0	0	0	0	0	0	0	0	0	0	0	0	0	0	0	0
AC005828.1	0	0	0	0	0	0	0	0	0	0	0	0	0	0	0	0	0	0	0	0	0	0	0	0	0	1	0	0	1	0	0	0	0	1	0	0	0	0	0	0	0	0	1	0	0	0	0	0	0
AC005828.2	0	0	0	0	0	0	0	0	0	0	0	0	0	0	0	0	0	0	0	0	0	0	0	0	0	0	0	0	0	0	0	0	0	0	0	0	0	0	0	0	0	0	0	0	0	0	0	0	0
AC005828.3	0	0	1	0	1	0	0	1	0	0	0	0	0	0	0	0	0	0	1	0	0	0	0	0	0	0	0	0	0	0	0	0	0	0	0	0	0	0	0	0	0	0	0	0	0	0	0	0	0
AC005828.4	0	0	0	1	0	0	0	0	0	0	0	0	1	0	0	0	1	0	0	0	1	0	1	0	0	2	0	2	0	0	0	0	0	0	0	0	0	1	0	0	1	1	0	0	0	0	0	1	0
AC005828.5	0	0	0	0	0	0	0	1	0	0	0	0	0	0	0	0	0	0	0	0	0	1	0	0	0	0	0	0	0	0	0	0	0	0	0	0	0	1	0	0	0	0	0	0	0	0	0	0	0
AC005828.6	0	3	0	0	0	0	0	1	0	0	0	0	0	0	0	0	0	0	0	0	0	1	3	0	0	2	2	0	1	0	0	0	0	0	0	4	2	1	0	2	3	1	1	0	0	0	0	0	2
AC005828.7	0	1	0	4	0	0	0	0	0	0	0	0	0	0	0	0	0	0	0	0	0	0	0	0	0	0	2	0	0	0	0	1	1	1	1	2	0	1	0	0	0	1	0	0	0	0	0	0	0
AC005829.1	2	5	6	7	1	1	3	3	7	10	0	4	1	4	2	4	5	4	9	5	6	2	1	2	0	6	2	1	0	2	9	4	0	3	6	4	9	8	6	7	4	1	9	2	36	3	0	2	0
AC005829.2	1	0	0	0	2	0	1	4	0	8	0	3	0	4	0	2	2	0	0	7	0	2	11	0	0	1	0	4	5	0	0	1	0	2	3	0	1	0	1	1	1	0	2	1	0	1	2	0	0
AC005831.1	492	210	340	143	49	55	92	191	128	40	202	154	79	321	389	120	112	106	117	380	285	281	420	82	199	315	249	425	119	103	251	242	407	382	434	437	219	137	221	122	149	140	334	80	136	164	60	150	86
AC005832.1	0	0	0	0	0	0	0	0	0	0	0	0	0	0	1	0	0	0	1	0	0	0	0	0	0	0	0	0	1	0	0	0	0	0	0	0	0	0	0	0	1	0	0	0	0	0	0	1	0
AC005832.2	0	0	0	0	0	0	0	0	0	0	0	0	0	0	2	0	0	0	0	0	0	0	0	0	0	0	0	1	0	0	0	0	0	0	0	0	0	0	0	0	0	0	0	0	0	0	0	0	0
AC005832.3	0	0	1	0	0	0	0	0	0	0	0	0	0	0	0	0	2	0	0	0	0	0	1	0	1	1	2	1	0	0	3	0	0	1	0	1	0	1	1	0	1	2	0	1	0	0	1	0	0
AC005832.4	0	0	0	0	0	0	0	0	0	0	0	0	0	0	0	0	0	0	0	0	0	0	0	0	0	0	0	0	0	0	0	0	0	0	0	0	0	0	0	0	0	0	0	0	0	0	0	0	0
AC005833.1	13	0	0	3	0	0	2	2	0	0	0	3	0	1	0	0	8	1	2	1	4	4	3	2	4	2	4	0	1	1	0	1	1	5	1	1	8	0	1	9	2	1	0	2	7	3	5	0	1
AC005833.2	3	0	10	5	1	1	0	1	5	3	48	10	0	55	55	0	0	1	2	93	113	1	46	1	5	22	152	68	3	116	15	1	1	17	146	0	0	0	22	1	3	7	46	9	9	29	11	0	6
AC005837.1	35	33	47	23	10	2	5	0	7	3	11	1	4	16	19	7	10	16	8	13	26	19	26	5	7	12	46	27	16	9	9	12	20	32	29	3	7	1	9	12	1	8	18	3	2	4	5	10	8
AC005837.2	0	0	0	0	0	0	0	0	0	0	0	0	0	0	0	0	0	0	0	0	0	0	0	0	0	0	0	0	0	0	0	0	0	0	0	0	0	0	0	0	0	0	0	0	0	0	0	0	0
AC005837.3	1	0	0	1	0	0	0	0	0	0	0	0	0	0	0	1	0	2	0	0	0	1	0	1	0	0	1	0	10	2	0	0	0	0	0	0	0	0	0	0	1	0	0	0	0	0	0	0	0
AC005838.1	3	0	0	0	0	0	0	0	0	0	0	0	0	0	1	0	0	0	0	1	0	0	0	0	0	0	0	0	0	0	0	0	1	0	0	0	0	0	0	1	0	0	0	0	2	0	0	0	0
AC005838.2	115	119	21	8	5	2	7	3	2	3	2	12	0	0	0	1	5	2	7	0	1	16	2	9	2	32	3	1	7	12	6	3	0	8	0	35	5	9	7	14	16	5	5	8	12	11	12	3	27
AC005839.1	365	282	168	99	86	31	155	101	163	77	145	129	123	125	115	145	106	152	140	104	103	164	400	240	159	391	105	165	177	226	129	70	103	199	263	199	152	149	186	201	148	193	357	197	337	274	268	84	222
AC005840.1	232	79	209	272	74	83	53	283	81	74	208	310	138	262	133	96	101	198	115	543	442	821	381	54	387	539	75	545	328	61	436	228	39	569	319	275	243	247	110	61	345	57	116	74	65	41	43	131	140
AC005840.2	0	1	0	0	1	0	3	0	0	0	1	3	1	0	0	0	1	1	1	46	40	0	2	3	0	1	0	0	3	1	2	5	9	8	11	2	3	1	7	1	3	5	12	11	7	9	2	3	6
AC005840.3	31	8	1	9	0	0	2	1	3	4	3	10	1	1	3	5	1	0	2	10	3	15	8	1	6	13	0	8	3	0	9	1	0	11	10	10	1	7	3	0	4	2	7	3	0	0	0	2	0
AC005840.4	70	37	48	22	6	14	11	32	9	20	7	23	12	15	21	11	16	15	23	15	20	18	8	22	26	31	10	5	13	25	23	24	4	27	23	37	58	27	24	31	28	54	37	37	13	47	43	14	21
AC005840.5	43	14	26	9	4	3	3	5	20	9	12	16	3	11	5	3	7	15	4	5	16	17	28	7	12	31	10	30	7	18	11	12	7	30	18	12	7	8	6	20	8	20	14	10	6	16	13	9	11
AC005841.1	1	10	0	5	0	1	1	2	2	2	1	2	1	0	13	0	1	3	3	10	5	11	10	0	0	6	4	18	7	0	4	1	11	8	5	3	5	2	1	1	3	0	5	1	0	2	0	3	3
AC005842.1	11	0	4	3	0	0	0	2	3	0	0	4	0	0	5	6	5	1	3	5	1	10	1	2	2	5	0	0	3	1	4	6	0	29	1	7	3	5	1	3	7	0	1	2	0	1	3	4	1
AC005845.1	3	0	1	1	0	0	0	0	0	0	0	0	0	0	0	0	0	0	0	0	0	2	1	1	2	0	0	0	0	0	0	0	1	0	0	0	0	0	1	0	0	1	0	0	0	0	2	0	0
AC005856.1	5	1	5	7	1	14	1	0	1	0	0	29	0	55	1	4	18	4	7	0	41	0	0	0	0	0	0	2	1	3	0	0	0	0	0	0	55	28	0	0	0	42	0	0	0	220	0	0	33
AC005858.1	0	0	0	0	0	0	0	0	0	0	0	0	0	0	0	0	0	0	0	0	0	0	0	0	0	0	0	0	0	0	0	0	0	0	0	0	0	0	0	0	0	0	0	0	0	0	0	0	0
AC005858.2	0	0	0	0	0	0	0	0	0	0	0	0	0	0	0	0	0	0	0	0	0	0	0	0	0	0	0	0	0	0	0	0	0	0	0	0	0	0	0	0	0	0	0	0	0	0	0	0	0
AC005858.3	0	0	0	0	0	0	0	0	0	0	0	0	0	0	0	0	0	0	0	0	0	0	0	0	0	0	0	0	0	0	0	0	0	0	0	0	0	0	0	0	0	0	0	0	0	0	0	0	0
AC005863.1	4	9	0	3	3	0	0	0	1	0	0	0	0	0	2	0	2	4	0	0	3	0	0	0	2	0	1	0	0	0	0	0	0	0	0	0	2	0	0	0	0	0	0	2	0	1	0	0	1
AC005865.1	1	0	0	0	3	0	0	1	0	3	0	0	4	0	2	13	0	0	0	0	0	0	1	0	1	0	0	0	0	0	2	0	0	0	0	1	0	1	0	0	0	0	0	1	0	0	2	0	0
AC005865.2	0	0	0	0	0	0	1	1	0	0	0	0	1	0	0	4	0	0	1	0	0	0	0	0	0	0	0	0	0	0	0	2	0	0	0	0	1	0	2	0	0	0	0	0	0	0	0	1	0
AC005865.3	0	0	0	0	12	0	0	0	0	0	0	0	9	1	1	12	2	0	1	0	0	2	2	0	4	1	0	0	1	1	2	5	0	0	0	2	2	0	2	1	2	2	1	1	0	0	0	0	1
AC005868.1	5	0	0	0	0	0	0	0	0	0	0	0	0	0	0	0	0	0	0	0	0	0	0	0	0	0	0	0	0	0	0	0	0	0	0	0	0	0	0	0	0	0	0	0	0	0	0	0	0
AC005871.1	0	0	0	0	0	0	0	0	0	0	0	0	0	0	0	0	0	0	0	0	0	0	0	0	0	0	0	0	0	0	0	0	0	0	0	0	0	0	0	0	0	0	0	0	0	0	0	0	0
AC005871.2	0	12	0	3	0	0	0	0	0	0	0	0	0	0	2	0	0	0	0	0	2	0	0	0	2	0	0	8	0	0	0	0	0	0	0	3	0	2	0	0	2	0	0	0	0	0	0	0	0
AC005884.1	0	0	0	0	0	6	0	0	0	0	0	5	1	1	1	0	10	0	4	0	8	0	0	0	0	0	0	1	0	0	0	0	0	0	0	0	12	7	0	0	0	8	0	0	0	25	0	2	1
AC005884.2	0	0	0	0	0	0	0	0	1	0	2	0	0	0	1	1	1	0	1	1	0	1	0	0	0	0	1	2	2	1	0	0	5	0	1	2	0	0	0	0	0	0	0	0	0	0	0	0	0
AC005888.1	0	0	0	2	0	0	0	0	0	0	0	0	0	0	2	0	0	3	0	0	0	0	0	0	0	0	0	0	0	0	0	0	0	0	0	0	0	0	0	0	0	0	0	0	0	0	0	0	0
AC005899.1	0	10	1	2	0	0	0	1	15	0	0	0	0	0	3	3	0	6	2	1	0	2	0	2	2	17	1	4	2	4	1	4	1	6	2	1	0	0	1	1	1	0	1	0	1	0	1	0	2
AC005899.2	0	0	0	6	0	0	0	0	0	0	0	0	0	0	3	0	0	0	0	0	0	0	0	0	0	0	0	0	0	0	0	0	0	0	0	0	0	0	0	0	0	0	0	0	0	0	0	0	0
AC005899.3	0	0	0	0	0	0	0	0	0	0	0	0	0	0	1	0	0	0	0	0	0	0	0	0	0	0	0	0	0	0	0	0	0	0	0	0	0	0	0	0	0	0	0	0	0	0	0	0	0
AC005899.4	0	0	0	0	0	0	0	0	0	0	0	0	0	0	0	0	0	0	0	0	0	0	0	0	0	0	0	0	0	0	0	0	0	0	0	0	0	0	0	0	0	0	0	0	0	0	0	0	0
AC005899.5	19	12	2	0	0	0	1	0	5	6	6	0	0	1	1	9	1	1	3	5	2	3	1	0	4	57	3	4	8	2	6	0	1	8	4	4	0	0	1	6	1	1	1	0	3	1	8	1	1
AC005899.6	19	33	15	10	0	2	1	2	7	2	13	20	2	13	1	12	5	12	1	17	11	8	1	4	16	70	7	5	14	6	14	1	3	24	6	4	1	2	7	9	4	1	6	10	8	4	22	3	5
AC005899.7	16	28	4	2	0	0	1	0	6	1	4	1	0	7	0	12	1	1	1	6	3	6	1	5	4	58	6	9	4	4	6	1	1	12	5	4	2	1	1	8	2	1	2	0	1	4	6	0	0
AC005899.8	2	5	0	6	4	0	3	0	1	0	0	0	6	1	14	4	8	6	8	3	4	5	4	3	6	6	9	6	12	4	2	1	2	1	1	1	3	3	1	2	2	1	0	2	0	2	1	3	0
AC005901.1	0	0	0	0	0	0	0	0	0	0	0	0	0	0	0	0	0	0	0	0	0	0	0	0	0	0	0	0	0	0	0	0	0	0	0	0	0	0	0	0	0	0	0	0	0	0	0	0	0
AC005906.1	0	0	0	0	0	0	0	0	0	0	0	0	0	1	0	0	0	0	0	0	0	0	0	0	0	0	0	0	0	0	0	0	0	1	2	0	0	0	0	0	0	1	0	1	0	0	0	0	1
AC005906.2	0	9	1	10	0	0	0	0	1	0	1	0	0	0	4	1	1	0	0	0	0	0	0	0	0	0	2	0	0	0	0	0	0	0	0	0	0	0	0	1	0	0	2	0	0	0	0	0	0
AC005906.3	2	0	0	11	0	0	0	0	0	0	0	0	0	0	1	0	0	0	0	0	0	0	0	0	0	0	0	0	0	0	0	0	0	0	0	0	0	0	0	0	0	0	0	0	0	0	0	2	0
AC005908.1	0	0	0	0	0	0	0	0	0	0	0	0	0	0	0	0	0	0	0	0	0	0	0	0	0	0	0	0	0	0	0	0	0	0	0	0	0	0	0	0	0	0	0	0	0	0	0	0	0
AC005908.2	0	0	0	0	0	0	0	0	0	0	0	0	0	0	0	0	0	0	0	0	0	0	0	0	0	0	0	0	0	0	0	0	0	0	0	0	0	0	0	0	0	0	0	0	0	0	0	0	0
AC005908.3	0	0	0	0	0	0	1	0	0	0	0	0	0	0	1	0	0	0	0	0	0	1	0	0	0	0	0	0	0	0	0	0	0	0	0	0	0	0	0	0	0	0	0	0	0	0	0	0	0
AC005909.1	0	0	0	0	0	0	0	0	0	0	0	0	0	0	0	0	0	0	0	0	0	0	0	0	0	0	0	0	0	0	0	0	0	0	0	0	0	0	0	0	0	0	0	0	0	0	0	0	0
AC005909.2	7	6	13	19	0	0	0	0	1	0	0	0	0	0	4	0	0	1	3	1	2	0	0	0	0	0	0	0	0	0	0	0	0	0	0	0	0	0	0	0	0	0	0	1	0	0	2	3	0
AC005911.1	18	13	23	21	3	20	11	16	8	4	14	13	6	50	15	10	7	32	21	16	40	5	11	20	12	30	15	24	14	11	20	23	18	33	20	35	47	15	25	13	21	17	17	17	19	11	14	18	12
AC005912.1	254	143	155	93	112	122	179	157	78	471	300	701	91	83	66	121	108	163	125	1176	1259	116	138	109	84	69	103	62	124	81	65	350	226	287	448	206	456	380	406	355	283	280	257	419	311	286	129	406	329
AC005912.2	0	0	0	5	10	0	0	1	0	0	0	0	3	0	0	7	0	2	0	0	0	1	1	0	2	0	0	0	5	0	0	0	0	0	0	0	0	1	5	2	0	0	0	0	1	0	0	0	5
AC005914.1	8	0	0	1	0	0	0	2	0	0	0	0	2	0	0	1	0	0	2	1	0	0	0	0	0	0	2	1	1	4	0	0	0	0	1	0	3	0	0	0	0	0	3	1	0	2	2	0	1
AC005915.1	4	0	0	0	0	0	0	0	0	0	0	0	0	0	0	0	0	0	0	0	0	0	0	0	0	0	0	0	0	0	0	0	0	0	0	0	0	0	0	0	0	0	0	0	0	0	0	0	0
AC005920.1	2	1	9	2	0	0	1	1	2	2	1	1	2	0	1	2	1	2	2	0	1	3	1	0	0	0	0	1	1	1	1	0	0	2	1	1	1	2	0	0	0	0	0	4	0	5	0	0	0
AC005920.2	2	0	0	0	0	0	0	0	0	0	0	0	0	0	2	1	0	1	0	0	0	0	0	0	0	0	0	0	1	0	0	0	0	0	0	0	0	0	0	0	0	0	0	0	0	0	0	0	0
AC005920.3	0	0	1	4	0	0	0	0	0	0	0	0	0	0	0	0	0	0	0	0	1	0	0	0	0	0	0	2	0	0	0	0	0	0	0	0	1	0	0	0	0	0	0	0	0	0	0	0	0
AC005920.4	0	1	0	0	0	0	0	0	0	0	0	0	0	0	1	0	0	1	0	0	0	0	0	0	0	0	0	0	0	0	0	0	0	0	0	0	0	0	0	0	0	0	0	0	0	0	0	0	0
AC005921.1	2	0	0	3	0	0	0	0	1	0	0	0	0	0	1	0	0	0	0	0	0	0	0	0	0	0	0	0	0	0	0	0	0	0	0	0	0	0	0	0	0	0	0	0	0	0	0	0	0
AC005921.2	3	0	9	2	0	0	0	3	0	0	3	1	0	1	27	6	14	8	18	6	13	6	4	1	5	5	17	12	5	10	18	8	2	6	1	6	5	3	1	3	2	3	0	1	1	1	1	8	1
AC005921.3	25	67	8	24	15	0	13	12	2	8	35	30	20	0	5	31	7	13	9	3	8	58	47	40	60	104	28	15	117	137	22	16	4	13	20	91	19	24	60	186	103	48	141	19	88	181	64	35	49
AC005921.4	0	4	2	5	1	0	0	0	0	0	2	0	0	0	0	1	2	7	0	0	0	0	0	0	2	1	0	0	0	3	0	0	1	6	0	0	0	1	1	0	0	1	0	1	0	1	0	0	0
AC005943.1	0	0	0	0	0	0	0	0	0	0	0	0	0	0	0	0	0	0	0	0	0	0	0	0	0	0	0	0	0	0	0	0	0	0	0	0	0	0	0	0	0	0	0	0	0	0	0	0	0
AC005943.2	0	0	0	0	0	0	0	0	0	0	3	0	0	0	9	3	0	2	0	5	3	4	1	1	0	2	1	1	3	2	0	0	0	0	0	0	1	0	0	0	1	0	0	1	0	0	0	0	1
AC005944.1	21	19	27	11	27	17	42	19	23	19	63	41	16	12	179	104	119	250	152	286	147	55	28	87	56	57	234	107	135	98	61	41	24	40	32	67	45	43	38	26	27	42	15	27	14	25	24	48	66
AC005951.1	0	0	0	0	0	0	0	0	0	0	0	0	0	0	0	0	0	0	0	0	0	1	0	0	0	0	0	0	0	0	0	0	0	0	0	0	0	0	0	0	0	0	0	0	0	0	0	0	0
AC005954.1	498	195	312	251	37	128	155	164	322	135	191	326	80	379	368	107	147	201	133	411	393	268	254	129	270	365	358	320	191	206	351	242	296	436	452	280	307	161	199	198	265	230	240	165	53	199	119	108	131
AC005954.2	20	0	7	2	1	0	0	3	6	3	3	1	1	4	1	3	5	1	1	2	3	0	2	2	2	8	4	12	4	3	3	2	3	4	4	4	2	1	0	4	2	5	4	2	3	5	5	3	2
AC005954.3	0	0	0	0	0	0	0	0	0	0	0	1	0	0	1	1	0	1	0	0	0	0	0	0	0	2	1	1	0	0	0	2	0	0	0	0	0	0	0	0	3	0	0	0	0	0	0	0	0
AC005962.1	39	11	48	9	0	3	5	0	20	0	19	4	4	17	5	1	5	5	2	20	12	8	5	0	9	26	10	11	8	5	18	12	7	15	26	13	11	4	5	2	6	7	18	6	1	6	3	0	0
AC005962.2	0	7	8	9	0	0	0	2	0	0	0	0	3	1	1	0	0	1	1	3	5	0	5	0	1	1	4	0	2	0	0	0	0	3	9	1	0	0	2	1	3	0	0	0	0	0	0	0	0
AC005972.1	0	0	0	0	0	0	0	0	0	0	0	0	0	0	1	0	0	0	0	0	0	0	0	0	0	0	0	0	0	0	0	0	0	0	0	0	0	0	0	0	0	0	0	0	0	0	0	0	0
AC005972.2	0	0	0	0	0	0	0	0	0	0	0	0	0	0	0	0	0	1	0	0	0	0	0	0	0	0	0	0	0	0	0	0	0	0	0	0	0	0	0	0	0	0	0	0	0	0	0	0	0
AC005972.3	0	0	4	3	0	0	0	0	0	2	0	2	0	0	9	0	2	0	0	0	0	1	1	2	0	0	1	0	0	0	0	2	0	0	2	2	0	0	0	0	0	0	2	0	0	0	0	0	0
AC005993.1	5	0	0	13	0	0	0	0	0	1	0	0	0	0	0	0	1	0	1	0	0	0	0	0	0	0	0	0	0	0	0	0	0	0	0	0	0	0	0	0	0	0	0	0	0	0	0	0	1
AC005996.1	0	0	0	0	0	0	0	0	0	0	0	0	0	0	0	0	0	0	0	0	0	0	0	0	0	0	0	0	0	0	0	0	0	0	0	0	0	0	0	0	0	0	0	0	0	1	0	0	0
AC005998.1	2	7	0	10	0	0	0	0	4	0	0	0	0	0	2	0	0	0	0	2	0	0	0	0	0	0	0	0	0	0	0	1	0	0	0	0	0	0	0	0	0	0	0	0	0	0	0	0	0
AC005999.1	13	0	8	2	3	0	35	7	11	0	2	19	0	0	1	0	0	13	15	0	11	0	0	2	28	6	36	0	4	3	1	0	5	0	0	30	0	20	0	1	0	21	19	5	8	25	20	0	4
AC005999.2	481	33	204	17	23	0	452	76	87	21	37	378	0	0	15	0	0	227	156	4	309	0	3	35	537	161	1194	0	50	40	33	18	167	0	0	512	4	144	8	7	9	495	339	112	56	318	391	0	111
AC006001.1	6	0	9	3	15	0	11	2	5	1	2	3	5	0	1	3	3	3	2	1	0	4	4	3	4	5	1	3	11	13	0	2	0	0	3	5	3	1	13	5	2	3	5	2	13	4	3	2	5
AC006001.2	152	122	91	43	46	13	93	20	67	41	64	97	33	35	63	34	43	56	28	54	67	66	102	43	72	252	103	84	19	89	65	56	26	50	40	65	71	56	36	66	22	44	76	34	43	78	71	37	65
AC006001.3	1425	815	1004	499	341	270	882	447	522	377	395	741	435	504	458	592	871	471	714	846	521	430	914	870	505	1253	822	398	603	674	634	450	566	809	777	974	1068	977	906	1113	576	822	728	745	464	1023	417	743	859
AC006001.4	0	0	0	0	0	0	0	0	0	0	0	0	0	0	0	0	0	0	0	0	0	0	0	0	0	0	0	0	0	0	0	0	0	0	0	0	0	0	0	0	0	0	0	0	0	0	0	0	0
AC006003.1	0	0	0	0	2	0	1	1	0	0	0	0	2	0	0	2	0	4	0	0	0	0	0	0	1	1	0	0	2	0	0	0	0	1	0	0	0	3	1	0	2	0	3	0	3	0	1	1	0
AC006004.1	0	0	0	0	0	0	0	0	0	0	0	0	0	0	2	0	0	0	1	0	0	0	0	0	0	0	0	0	0	0	0	0	0	0	0	0	0	0	0	0	0	0	0	0	0	0	0	0	0
AC006006.1	0	0	0	10	0	0	0	0	2	0	0	0	0	0	0	0	0	0	1	0	0	0	0	0	0	0	0	0	0	0	0	1	0	0	1	0	0	0	0	0	0	0	0	0	0	0	0	0	0
AC006007.1	0	0	0	1	0	0	0	0	0	0	1	0	0	0	0	0	3	0	0	0	0	0	0	0	0	0	0	0	0	0	0	0	0	0	0	0	0	0	0	0	0	0	0	0	0	0	0	0	0
AC006008.1	27	9	8	9	0	1	3	11	9	2	24	15	1	5	11	9	2	12	8	15	3	7	1	13	16	37	13	24	35	24	13	4	10	38	6	23	9	12	23	28	26	19	38	5	12	37	4	7	21
AC006011.1	0	0	0	0	0	0	0	0	0	0	0	0	0	0	0	0	0	0	0	0	0	0	0	0	0	0	0	0	0	0	0	0	0	0	0	0	0	0	0	0	0	0	0	0	0	0	0	0	0
AC006011.2	13	12	10	17	7	0	5	3	10	7	7	10	9	2	1	4	2	7	3	2	2	3	9	6	3	2	0	5	4	3	3	1	2	3	4	10	3	3	3	10	0	7	7	4	1	9	10	8	8
AC006013.1	5	0	1	6	0	0	0	0	0	0	0	0	0	0	0	0	0	0	0	0	0	0	0	0	0	0	0	0	0	0	0	0	0	0	0	0	0	0	0	0	0	0	0	0	0	0	0	0	0
AC006015.1	0	0	0	0	0	0	1	0	0	0	0	0	0	0	0	0	0	0	0	0	0	0	0	0	0	0	0	0	0	0	0	0	0	0	0	0	0	0	0	0	0	0	0	0	0	0	0	0	0
AC006017.1	20	2	1	5	15	1	9	5	7	10	4	2	10	3	3	5	2	3	8	1	11	19	16	8	4	14	4	8	8	20	15	7	7	9	4	19	9	4	14	7	16	5	15	11	20	31	6	3	1
AC006019.1	0	0	0	0	0	0	0	0	0	0	0	0	0	0	0	0	0	0	0	0	0	0	0	0	0	0	0	0	0	0	0	0	0	0	0	0	0	0	0	0	0	0	0	0	0	0	0	0	0
AC006019.2	1	0	0	5	0	0	0	0	0	0	0	0	0	0	1	0	1	0	0	0	0	0	0	0	0	0	0	0	0	0	0	0	0	0	0	0	0	1	1	0	0	0	0	0	0	0	0	0	1
AC006019.3	0	0	0	0	0	0	0	0	0	0	0	0	0	0	0	0	0	0	0	0	0	0	0	0	0	0	0	0	0	0	0	0	0	0	0	0	0	0	0	0	0	0	0	0	0	0	0	0	0
AC006020.1	19	5	3	10	0	0	0	0	8	6	0	0	0	0	3	4	3	1	4	1	0	0	0	0	3	2	2	0	1	0	1	1	0	2	0	0	0	1	0	0	0	0	0	0	0	0	1	0	0
AC006022.1	0	0	0	0	0	0	0	0	0	0	0	0	0	0	0	0	0	0	0	0	0	0	0	0	0	0	0	0	0	0	0	0	0	0	0	0	0	0	0	0	0	0	0	0	0	0	0	0	0
AC006023.1	9	4	3	0	3	0	0	6	1	0	0	0	1	2	4	0	0	0	0	1	1	5	0	0	1	2	2	1	1	2	1	0	0	1	3	0	0	0	0	0	0	2	1	0	0	0	2	0	0
AC006023.2	1	4	0	0	0	0	0	0	1	4	0	1	0	0	2	0	1	0	0	3	0	1	0	1	1	7	2	0	0	0	1	0	2	1	0	0	0	0	0	0	0	2	0	0	0	0	3	0	0
AC006026.1	0	0	2	2	0	0	0	0	0	0	0	0	0	0	0	0	0	0	0	3	4	0	0	1	0	1	1	1	0	0	1	4	2	3	0	0	1	0	0	0	1	7	4	0	1	1	0	6	4
AC006026.2	0	0	0	0	0	0	0	0	0	0	0	0	0	0	1	0	0	0	0	0	0	0	0	0	0	0	0	0	0	0	0	0	0	0	0	0	0	0	0	0	0	0	0	0	0	0	0	0	0
AC006026.3	46	35	60	35	1	0	2	3	12	1	10	11	4	31	34	0	4	14	3	27	5	16	17	1	28	37	110	31	8	3	35	3	11	18	45	3	2	0	2	0	0	20	7	1	1	1	4	0	12
AC006027.1	10	5	7	0	1	0	3	1	5	0	5	8	0	4	6	4	2	8	6	19	12	11	3	1	8	17	10	4	12	9	9	0	5	7	10	1	0	0	0	0	3	0	13	0	2	10	1	2	3
AC006028.1	0	0	0	0	0	0	0	0	0	0	0	0	0	0	0	0	0	0	0	0	0	0	0	0	0	0	0	0	0	0	0	0	0	0	1	1	0	0	0	0	0	0	0	1	0	0	0	0	0
AC006030.1	42	16	10	12	4	0	0	2	7	0	6	13	4	11	65	17	13	27	30	47	30	27	22	3	9	34	22	35	22	25	38	8	6	11	12	17	4	5	9	7	3	1	7	3	7	10	1	3	5
AC006033.1	4	1	12	5	0	3	1	1	3	0	5	10	0	15	2	6	0	9	1	8	13	2	8	3	10	8	0	9	16	1	5	4	1	5	20	4	10	4	4	2	4	8	6	1	2	11	0	2	2
AC006033.2	42	20	143	15	5	6	1	9	17	2	34	1	3	102	25	3	9	6	4	23	9	56	50	0	31	52	0	86	22	1	54	17	9	66	22	11	4	1	3	2	5	9	7	2	1	10	5	6	1
AC006037.1	1	0	0	0	0	0	0	0	0	0	0	0	0	0	0	0	0	0	0	0	0	0	0	0	0	0	0	0	0	0	0	0	0	0	0	0	0	0	0	0	0	0	0	0	0	0	0	0	0
AC006037.2	0	0	0	1	0	0	0	0	0	1	0	0	0	0	1	0	0	0	0	0	0	0	0	0	0	0	0	0	0	0	0	0	0	0	0	0	0	0	0	0	0	0	0	0	0	0	0	0	0
AC006040.1	0	0	2	11	0	0	2	0	0	1	0	0	0	0	1	0	0	0	0	0	0	0	0	0	0	0	3	0	5	0	0	0	0	0	0	0	0	0	1	1	0	0	0	0	0	0	0	1	0
AC006041.1	3	6	0	8	0	0	0	0	0	0	0	0	0	0	0	2	0	1	0	0	0	0	0	0	0	0	1	0	0	0	0	0	0	0	0	0	0	0	0	0	1	0	0	0	0	0	0	0	0
AC006041.2	3	6	6	15	0	0	0	0	1	2	0	0	0	0	5	3	0	4	4	0	4	0	0	0	0	0	0	0	0	0	0	0	0	0	0	0	1	0	0	0	0	0	0	0	0	1	0	0	0
AC006042.1	0	0	1	0	0	0	0	0	0	0	0	0	0	0	0	0	0	0	4	3	0	0	0	0	0	0	1	0	0	0	0	0	1	1	0	0	1	0	0	0	0	0	2	0	0	0	0	1	0
AC006042.2	2	0	1	1	1	0	0	2	0	0	0	1	0	1	0	0	4	0	4	2	0	1	2	0	1	3	4	0	0	1	1	0	2	2	1	0	5	0	1	0	2	1	1	1	0	2	0	0	0
AC006042.3	74	31	22	33	11	5	7	8	6	12	26	12	8	15	5	6	23	14	38	41	8	30	18	42	20	23	24	6	10	29	59	18	51	39	3	48	79	53	43	30	111	79	118	14	49	278	37	15	35
AC006042.4	27	6	4	5	0	1	0	4	4	0	5	11	0	10	9	3	0	5	1	0	2	1	0	1	5	7	9	6	3	1	5	3	11	14	2	6	5	3	1	1	2	6	7	3	0	17	0	0	0
AC006043.1	0	0	1	7	2	0	4	0	0	0	0	1	0	0	2	0	0	0	0	0	0	0	0	0	0	0	0	0	0	0	0	0	0	0	0	2	0	0	0	0	0	0	0	0	0	0	3	0	0
AC006055.1	0	0	0	0	0	0	0	0	0	0	0	0	0	0	0	0	0	0	0	0	0	0	0	0	0	0	0	0	1	0	0	0	0	0	0	0	0	0	0	0	0	0	0	0	0	0	0	0	0
AC006058.1	0	0	0	0	0	0	0	0	0	1	2	2	0	0	0	0	1	0	1	0	0	3	0	0	0	2	0	0	0	0	2	2	0	1	0	1	1	1	1	0	0	0	2	0	1	1	1	0	0
AC006058.2	0	0	0	0	0	0	0	0	1	0	0	0	0	0	0	0	0	0	0	0	0	0	1	0	0	0	0	0	0	0	0	0	0	0	0	0	0	0	0	0	0	0	0	0	0	0	0	0	0
AC006058.3	0	6	1	2	0	0	0	0	2	0	0	0	0	0	0	0	0	0	0	0	0	0	0	0	0	0	0	0	0	0	0	0	0	0	0	0	0	1	0	0	0	0	0	0	0	0	0	0	0
AC006058.4	0	0	0	0	0	0	0	0	0	0	0	0	0	0	0	0	0	0	0	0	0	0	0	0	0	0	0	0	0	0	0	0	0	0	0	0	0	0	0	0	0	0	0	0	0	0	0	0	0
AC006059.1	32	2	15	10	0	3	6	10	0	4	7	13	2	7	14	1	6	14	5	27	13	19	5	10	16	11	22	13	17	13	25	6	21	17	5	21	29	9	12	21	12	3	11	3	6	7	4	5	4
AC006059.2	1	0	0	1	0	0	0	0	2	0	0	0	1	1	0	0	0	0	0	0	2	0	0	0	0	1	1	0	2	0	0	3	0	0	3	3	0	0	0	0	1	0	0	0	0	0	0	1	0
AC006059.3	0	0	0	0	0	0	0	0	0	0	0	0	0	0	0	0	0	0	0	0	0	0	0	0	0	0	0	0	0	0	0	0	0	0	0	0	0	0	0	0	0	0	0	0	0	0	0	0	0
AC006059.4	0	0	0	0	0	0	0	0	0	0	0	0	0	0	0	0	0	0	0	0	0	0	0	0	0	0	0	0	0	0	0	0	0	0	0	0	0	0	0	0	0	0	0	0	0	1	0	0	0
AC006059.5	3	0	0	0	0	0	0	0	0	0	0	0	0	0	5	0	0	0	0	0	0	1	0	0	0	0	0	1	1	0	1	0	0	0	0	1	0	0	0	2	2	0	0	0	0	0	0	0	0
AC006062.1	1	5	0	14	0	0	0	0	0	0	0	0	0	1	2	0	0	0	2	0	0	0	0	0	0	0	0	0	0	0	0	0	1	0	0	0	0	0	0	0	0	0	0	0	0	0	0	0	0
AC006063.1	3	6	0	0	0	0	0	0	0	0	0	0	0	3	3	0	0	0	0	0	0	0	0	0	0	1	0	0	0	0	0	0	0	2	1	0	0	0	1	1	0	0	0	0	0	1	2	0	0
AC006063.2	0	0	0	0	0	0	0	0	0	0	0	0	0	0	0	0	0	0	0	2	0	0	0	0	0	0	0	0	0	0	0	0	0	0	0	0	0	0	0	0	0	0	0	0	0	0	0	0	0
AC006063.3	0	0	0	0	0	0	0	2	0	0	0	0	0	0	0	0	0	0	0	0	0	0	0	0	0	0	0	0	0	0	0	0	0	0	0	0	0	0	0	0	0	0	0	0	0	0	0	0	0
AC006063.4	0	0	0	0	0	0	0	0	1	0	0	0	0	0	0	0	0	0	0	0	0	0	0	0	0	0	0	0	0	0	0	0	0	0	0	0	0	0	0	0	0	0	0	0	0	0	0	0	0
AC006064.1	1	0	0	0	0	0	0	0	0	0	1	0	0	0	0	0	3	0	3	0	0	0	0	0	0	0	0	2	1	0	0	0	0	0	1	0	0	0	0	0	0	0	1	0	0	0	0	0	0
AC006064.2	15	2	16	13	2	7	2	4	12	12	10	9	5	8	114	56	76	34	19	54	38	58	27	22	32	55	85	72	38	55	58	16	23	64	29	23	19	38	11	23	34	12	13	5	11	20	7	50	16
AC006064.3	9	0	12	0	6	3	0	5	1	1	1	5	4	3	3	13	8	13	4	8	3	6	6	2	4	2	2	4	8	5	4	2	2	4	8	1	0	13	4	3	3	2	9	0	1	4	0	5	3
AC006064.4	11	14	19	7	32	26	25	27	15	38	174	69	64	28	808	483	399	558	555	365	256	356	126	66	35	49	213	258	331	171	107	59	59	52	80	32	46	139	49	16	102	34	26	63	14	22	25	52	41
AC006064.5	0	0	0	0	0	0	0	0	0	0	0	0	0	0	0	0	0	0	0	0	0	0	0	0	0	0	0	0	0	0	0	0	0	0	0	0	0	0	0	0	0	0	0	0	0	0	0	0	0
AC006064.6	0	0	0	0	0	0	0	0	0	0	0	0	0	0	0	0	0	0	0	0	0	0	0	0	0	0	0	0	0	0	0	0	0	0	0	0	0	0	0	0	0	0	0	0	0	0	0	0	0
AC006065.1	0	0	0	0	0	0	0	0	0	0	0	0	0	0	3	0	0	0	0	0	0	0	0	0	0	0	0	0	0	0	0	0	0	0	0	0	0	0	0	0	0	0	0	0	0	0	0	0	0
AC006065.2	0	0	0	0	0	0	0	0	0	0	0	0	0	0	0	0	0	0	0	0	0	0	0	0	0	0	0	0	0	0	0	0	0	0	0	0	0	0	0	0	0	0	0	0	0	0	0	0	0
AC006065.3	1	0	0	2	0	0	0	0	0	0	0	0	0	0	2	0	0	0	0	0	0	0	0	0	0	0	0	0	0	0	0	0	0	0	0	0	0	0	0	0	0	0	0	0	0	0	0	0	0
AC006065.4	0	0	0	0	0	0	0	0	0	0	0	0	0	0	0	2	0	0	0	0	0	0	0	0	0	0	0	0	0	0	0	0	0	0	0	0	0	1	0	0	1	0	0	0	0	0	0	0	0
AC006065.5	0	0	0	0	0	0	0	0	0	0	0	0	0	0	0	0	0	0	0	0	0	0	0	0	0	0	0	0	0	0	0	0	0	0	0	0	0	0	0	0	0	0	0	0	0	0	0	0	0
AC006065.6	6	0	0	17	0	0	1	0	1	1	0	0	0	0	0	0	0	0	0	0	1	0	0	0	0	0	0	0	0	0	0	0	0	0	0	0	0	0	0	0	0	0	0	0	0	0	0	0	0
AC006076.1	0	0	0	8	0	0	0	0	0	0	0	0	0	0	1	0	0	4	1	0	1	0	0	0	0	0	0	0	0	1	0	0	0	0	0	0	0	0	1	0	0	0	0	0	0	0	0	0	0
AC006077.1	0	0	0	0	0	0	0	0	0	0	0	0	0	0	0	0	0	0	0	0	0	0	0	0	0	0	0	0	0	0	0	0	0	0	0	0	0	0	0	0	0	0	0	0	0	0	0	0	0
AC006077.2	70	38	36	26	14	30	82	35	20	31	21	129	43	24	15	24	38	91	89	49	84	13	11	23	21	12	30	8	35	55	22	39	11	26	36	65	52	39	58	45	47	42	70	57	24	25	28	48	55
AC006111.1	0	1	0	0	0	0	1	0	0	0	1	0	0	0	0	0	0	0	1	0	0	1	0	0	0	1	2	1	1	0	0	0	0	1	1	0	0	0	0	0	0	0	0	0	2	0	0	0	0
AC006111.2	17	9	11	21	1	0	7	2	19	4	11	2	5	19	3	0	0	5	2	8	3	8	12	1	11	7	1	8	9	8	20	12	12	4	12	8	8	5	8	2	2	3	9	6	5	6	3	3	7
AC006111.3	5	0	4	0	0	1	1	3	10	0	1	11	6	0	2	0	0	0	0	1	1	2	2	0	0	26	4	1	1	4	0	1	0	5	0	0	1	0	0	2	0	0	3	0	0	4	0	0	0
AC006112.1	0	0	0	0	0	0	0	0	0	0	0	0	0	0	0	0	0	0	0	0	0	0	0	0	0	0	0	0	0	0	0	0	0	0	0	0	1	0	0	0	0	0	0	0	0	0	0	0	0
AC006115.1	3	0	0	0	0	0	0	0	0	0	0	0	0	0	0	0	0	2	0	0	0	0	0	0	1	0	0	0	0	0	0	0	0	0	0	0	0	0	0	0	0	0	0	0	0	0	0	0	0
AC006115.2	21	14	4	30	0	0	8	0	6	0	2	2	0	0	12	0	6	2	7	1	5	5	2	0	0	3	3	2	1	3	1	0	0	3	1	0	0	1	1	3	1	1	2	7	0	3	6	0	1
AC006116.1	16	19	20	15	0	1	0	0	2	1	13	3	0	13	1	2	1	13	3	38	12	12	222	0	13	32	2	26	18	9	3	13	1	45	98	8	7	5	3	1	4	12	28	5	4	15	24	2	5
AC006116.10	15	0	2	3	0	0	1	0	0	0	2	6	0	0	1	0	2	4	0	1	0	1	0	1	4	6	2	1	3	4	2	1	0	0	1	3	1	1	1	2	0	1	5	2	1	2	1	4	1
AC006116.11	10	7	14	3	2	0	1	0	2	7	4	0	1	7	4	6	0	0	4	0	0	10	2	3	1	6	1	1	4	4	2	1	0	4	2	5	0	1	0	14	0	8	3	6	4	3	14	5	6
AC006116.2	5	0	7	5	0	0	0	0	1	0	0	0	0	0	3	0	0	1	0	2	0	0	0	0	0	1	0	0	1	0	1	0	0	1	0	0	0	1	0	0	0	0	3	0	3	0	1	0	3
AC006116.3	0	0	0	0	0	0	0	0	0	0	0	0	0	0	0	0	0	0	1	0	0	2	1	0	0	2	0	0	0	0	0	0	0	0	0	0	0	0	0	0	0	0	1	0	0	1	0	0	1
AC006116.4	3	0	3	0	0	0	1	0	0	0	0	0	0	0	1	1	0	0	0	0	0	2	0	2	0	0	0	0	1	1	1	0	3	0	0	1	0	2	0	0	0	0	2	1	1	0	0	3	1
AC006116.5	5	6	0	7	1	0	0	3	0	1	0	2	1	4	0	2	0	2	0	7	2	10	6	0	2	13	1	3	1	0	2	0	0	2	5	2	0	0	3	1	2	5	2	2	1	5	5	0	0
AC006116.6	0	12	5	6	0	0	0	0	1	0	0	4	0	0	0	0	6	2	2	4	0	0	1	0	1	3	0	0	4	0	0	0	0	0	3	0	0	0	0	2	0	1	2	0	0	0	0	0	0
AC006116.7	13	2	16	0	0	0	0	0	1	4	0	1	0	4	6	0	7	4	4	2	0	0	2	0	4	4	5	0	1	1	2	0	0	4	3	1	0	1	0	1	0	1	1	2	0	2	3	3	1
AC006116.8	13	0	12	3	1	0	1	13	4	1	10	2	1	9	8	5	3	7	6	13	10	9	49	3	24	21	7	19	32	6	5	15	0	30	25	6	4	3	15	17	13	4	16	2	4	4	0	5	6
AC006116.9	4	23	5	17	0	0	0	0	0	0	0	0	0	0	1	0	0	1	1	0	0	0	1	0	0	4	0	0	0	0	0	0	0	0	1	4	0	0	0	1	0	0	2	1	0	4	2	0	1
AC006122.1	2	0	0	0	0	0	1	0	0	0	2	3	0	0	6	2	0	1	1	0	0	5	1	2	1	1	2	2	2	3	1	4	9	6	12	2	7	3	9	7	7	4	6	5	5	6	7	1	4
AC006128.1	4	10	4	0	1	3	9	3	9	2	10	11	9	1	25	27	42	21	16	19	20	17	13	15	8	13	17	3	27	17	3	6	8	12	13	6	11	11	17	7	6	11	5	4	6	3	3	9	12
AC006130.1	0	0	0	3	0	0	0	0	0	0	0	0	0	0	2	1	0	0	1	0	0	0	0	0	0	0	0	0	0	0	0	0	0	0	0	0	0	0	0	0	0	0	0	0	0	2	1	0	0
AC006130.2	0	6	0	1	0	0	0	0	0	1	0	0	0	0	2	0	1	0	0	0	0	0	0	0	0	0	0	0	0	0	0	0	0	0	0	0	0	0	0	0	0	0	0	0	0	0	0	0	0
AC006130.3	86	35	74	13	9	2	18	23	32	5	35	31	5	29	24	25	14	41	5	13	21	3	7	23	49	118	27	21	19	12	52	15	9	41	30	23	5	7	24	36	10	38	107	30	27	38	50	16	38
AC006133.1	0	0	0	4	0	0	0	0	0	0	0	0	0	0	0	0	0	0	0	0	0	0	0	0	0	0	0	0	0	0	0	0	0	0	0	0	0	0	0	0	0	0	0	0	0	0	0	0	0
AC006141.1	222	394	135	36	29	2	17	7	38	6	13	5	21	16	16	8	5	25	8	13	4	74	45	38	50	74	25	76	19	39	17	19	10	10	40	41	6	9	17	23	9	18	74	35	20	52	127	4	13
AC006144.1	0	0	0	0	0	0	0	0	0	0	0	0	0	0	0	0	0	0	0	2	0	0	0	0	0	0	0	0	0	0	0	0	0	0	0	0	0	0	0	0	0	0	0	0	0	0	0	0	0
AC006144.2	0	0	1	5	0	0	0	1	0	0	0	0	0	0	0	0	0	1	0	0	0	0	0	0	0	0	1	0	1	0	0	0	0	0	0	3	0	0	0	0	0	0	2	0	0	0	0	0	0
AC006145.1	1	7	2	0	0	0	0	0	0	0	0	0	0	0	1	0	0	0	0	0	0	0	0	0	0	0	0	0	0	0	0	0	0	0	0	0	0	0	0	0	0	0	0	0	0	0	0	0	0
AC006146.1	5	0	2	5	0	0	0	0	0	0	0	0	0	0	0	2	1	0	1	6	3	1	0	2	1	1	4	2	2	0	0	0	0	0	0	0	0	0	0	2	0	0	1	0	0	0	0	0	0
AC006148.1	31	48	28	27	2	19	1	7	15	4	72	23	7	9	7	23	3	58	15	61	30	45	1843	0	109	167	2	19	148	1	3	26	0	8	35	0	0	43	17	1	8	0	64	0	25	0	3	43	0
AC006148.2	0	0	0	0	0	0	0	5	0	0	1	0	1	0	0	0	1	3	0	0	0	0	0	0	1	2	0	0	2	0	1	0	0	1	0	0	0	0	1	0	3	0	0	0	0	0	0	0	0
AC006150.1	0	0	0	0	0	0	0	0	0	0	0	0	0	0	0	0	0	0	0	0	0	0	0	0	0	0	0	0	0	0	0	0	0	0	0	0	0	0	0	0	0	0	0	0	0	0	0	0	0
AC006153.1	0	0	0	0	0	0	0	0	0	0	0	0	0	0	0	0	0	0	0	0	0	0	0	0	0	0	0	0	0	0	0	0	0	0	0	0	0	0	0	0	0	0	0	0	0	0	0	0	0
AC006157.1	0	0	36	2	0	6	27	0	4	12	10	32	9	0	9	16	0	0	0	0	0	0	0	15	0	0	30	0	35	19	0	0	15	0	36	22	39	26	21	37	14	0	26	19	0	38	9	21	0
AC006158.1	0	0	0	0	0	0	0	0	0	0	0	0	0	0	0	0	0	0	0	0	0	0	0	0	0	0	0	0	0	0	0	0	0	0	0	0	0	0	0	0	0	0	0	0	0	0	0	0	0
AC006158.2	0	0	0	0	0	0	0	0	0	0	0	0	0	0	0	0	0	0	0	0	0	0	0	0	0	0	0	0	0	0	0	0	0	0	0	0	0	0	0	0	0	0	0	0	0	0	0	0	0
AC006158.3	0	0	0	0	0	0	0	0	0	0	0	0	0	0	0	0	0	0	0	0	0	0	0	0	0	0	0	0	0	0	0	0	0	0	0	0	0	0	0	0	0	0	0	0	0	0	0	0	0
AC006159.1	6	0	0	0	0	0	0	0	0	0	0	0	0	0	0	0	0	0	0	0	2	0	0	0	0	0	0	0	0	0	0	0	0	0	0	0	0	0	0	0	0	0	0	0	0	0	0	0	0
AC006159.2	0	0	0	0	0	0	0	0	0	0	0	0	0	0	0	0	0	0	0	0	0	0	0	0	0	0	0	0	0	0	0	0	0	0	0	0	0	0	0	0	0	0	0	0	0	0	0	0	0
AC006160.1	17	7	16	31	5	2	4	7	9	1	5	8	0	5	13	3	0	19	3	0	13	6	5	2	1	8	15	5	12	3	2	2	0	5	5	6	5	9	5	12	8	14	4	3	3	3	4	4	2
AC006160.2	0	0	0	1	0	0	0	0	0	0	0	0	0	0	0	1	0	0	0	0	0	0	0	0	0	0	1	0	0	0	0	0	0	0	0	0	0	0	0	0	0	0	0	0	0	0	0	0	0
AC006195.1	5	0	0	5	1	0	3	0	0	2	0	3	2	0	0	1	1	1	2	0	3	1	3	2	2	2	3	0	1	6	0	1	0	1	4	4	3	7	2	8	3	3	13	3	10	4	11	5	2
AC006197.1	0	0	0	0	0	0	0	0	0	0	0	0	0	0	0	0	0	0	0	0	0	0	0	0	0	0	0	0	0	0	0	0	0	0	0	0	0	0	0	0	0	0	0	0	0	0	0	0	0
AC006197.2	9	0	0	1	0	0	1	0	1	2	0	0	0	0	7	0	0	3	0	1	1	0	0	0	0	1	0	2	0	0	2	3	0	0	4	1	0	0	1	0	0	0	0	0	0	0	1	0	0
AC006199.1	0	0	0	0	0	0	0	0	0	0	0	0	0	0	0	0	0	0	0	0	0	0	0	0	0	0	0	0	0	0	0	0	0	0	0	0	0	0	0	0	0	0	0	0	0	0	0	0	0
AC006205.1	0	0	0	0	0	0	0	0	0	0	0	0	0	0	0	0	0	0	0	0	0	0	0	0	0	0	0	0	0	0	0	0	0	0	0	0	0	0	0	0	0	0	0	0	0	0	0	0	0
AC006205.2	0	0	0	1	0	10	0	0	6	3	0	0	4	0	3	0	2	0	4	0	1	0	0	0	4	1	0	0	0	1	1	4	0	2	1	1	6	0	3	0	0	0	0	0	0	2	0	0	0
AC006206.1	0	0	0	0	0	0	0	0	0	0	0	0	0	0	13	0	3	1	1	3	0	0	0	0	0	0	0	0	0	0	0	0	0	0	0	0	0	0	0	0	0	0	0	0	0	0	0	0	0
AC006206.2	0	0	0	0	0	0	0	0	0	0	0	0	0	0	6	2	0	0	0	0	0	0	0	0	0	0	0	0	0	0	0	0	0	0	0	0	0	0	0	0	0	0	3	0	0	0	0	0	0
AC006207.1	23	17	38	6	8	3	15	14	24	10	1	25	7	28	8	13	2	48	47	14	37	8	0	4	18	34	21	92	17	10	13	15	10	28	50	16	7	7	4	13	4	19	4	15	16	18	3	21	14
AC006210.1	1	0	0	0	0	0	0	0	0	0	0	0	0	0	0	0	0	0	1	0	0	0	0	0	0	0	0	0	0	0	0	0	0	0	0	0	0	0	0	0	0	0	0	0	0	0	0	0	0
AC006210.2	0	0	0	0	1	0	0	0	0	0	0	0	0	0	0	0	0	0	0	0	1	0	0	0	0	0	0	0	0	0	0	0	0	0	0	1	0	1	0	5	1	0	0	0	0	1	3	0	1
AC006213.1	19	20	28	37	2	0	0	7	23	0	17	0	0	4	26	7	3	6	2	9	11	19	12	3	2	14	41	14	5	5	12	0	20	9	6	0	7	2	1	0	3	1	3	2	0	0	3	4	1
AC006213.2	103	89	62	33	4	1	0	2	9	0	11	8	0	0	15	2	0	3	0	9	12	3	32	1	21	36	0	15	6	5	21	10	36	28	18	19	1	0	0	6	1	10	5	3	5	6	8	5	10
AC006213.3	16	8	5	5	0	0	0	0	0	0	7	0	0	0	7	0	0	0	3	1	3	1	13	0	11	21	0	1	4	5	9	0	5	3	16	4	0	0	0	8	0	1	10	1	1	5	1	4	23
AC006213.4	129	30	60	17	0	1	6	4	21	8	28	22	1	1	26	3	1	18	2	9	1	27	6	4	26	25	34	17	12	10	26	12	19	11	21	9	6	5	5	6	1	11	13	1	6	0	6	7	10
AC006213.5	39	13	10	8	0	1	4	0	6	0	1	5	0	2	7	0	0	1	0	1	0	6	1	1	6	7	7	2	2	3	6	5	7	3	7	4	2	0	1	6	1	2	6	0	1	0	3	2	3
AC006213.6	5	0	6	1	0	0	0	0	3	2	0	5	0	0	7	0	0	1	3	3	0	5	2	0	3	5	3	0	4	4	8	1	2	5	5	1	2	1	0	0	0	0	0	1	0	6	0	0	2
AC006213.7	41	45	22	13	0	0	1	0	0	0	3	0	0	0	1	0	0	0	6	0	12	0	7	1	9	12	0	4	2	3	12	3	16	10	11	13	0	1	3	4	0	2	2	1	0	4	3	4	4
AC006230.1	18	24	6	3	0	2	0	2	11	4	0	2	0	3	1	0	3	2	1	6	1	3	2	5	0	3	19	0	0	10	21	2	18	21	0	14	19	1	2	20	3	3	1	5	21	194	4	0	7
AC006236.1	0	0	0	2	0	0	0	0	0	0	0	0	0	0	2	0	0	0	0	0	1	0	0	0	0	0	0	0	0	0	0	0	0	0	0	0	0	0	0	0	0	0	0	0	0	0	0	0	0
AC006237.1	12	1	20	9	0	0	3	2	3	0	7	3	1	0	5	2	0	5	5	2	1	2	6	1	0	10	13	3	1	0	5	1	1	4	6	1	1	0	1	6	1	0	8	3	5	9	0	0	0
AC006238.1	14	7	3	10	5	2	18	7	2	13	2	7	12	5	5	4	3	9	12	18	2	3	4	10	6	2	7	3	15	5	6	12	8	3	2	13	39	18	7	26	7	35	5	25	2	31	4	8	5
AC006238.2	0	0	0	0	0	0	0	0	0	0	0	0	0	0	3	0	0	0	0	0	0	0	0	0	0	0	0	0	0	0	1	0	0	0	0	0	0	0	0	0	0	0	0	0	0	0	0	0	0
AC006249.1	5	13	0	0	0	0	0	0	1	0	0	0	0	0	0	0	0	0	0	0	0	0	0	0	0	0	0	0	0	0	0	0	0	0	0	3	1	0	0	0	0	0	0	0	0	0	1	0	0
AC006252.1	25	13	14	19	8	5	7	14	9	0	8	11	3	16	14	8	5	7	9	12	8	13	11	5	5	15	13	20	4	7	22	7	6	22	32	5	7	6	5	3	10	16	18	3	1	11	5	2	2
AC006254.1	84	7	23	8	17	4	20	17	34	11	28	22	10	37	13	8	3	12	12	17	21	15	20	19	34	68	16	16	30	24	66	33	19	30	67	25	33	30	32	43	41	46	62	22	35	51	13	14	33
AC006254.2	0	0	2	3	0	0	0	0	0	0	0	0	0	0	0	0	2	0	0	0	0	0	0	0	0	0	0	0	0	0	0	0	0	1	0	0	0	0	0	0	0	0	0	0	0	0	0	0	0
AC006254.3	0	0	0	0	0	1	0	0	0	0	0	0	2	0	0	0	1	1	0	0	0	0	0	1	0	0	0	2	0	0	0	0	0	0	0	0	1	0	0	0	0	0	0	0	0	0	0	0	0
AC006262.1	2	23	4	31	1	1	1	0	5	6	0	0	0	0	10	0	1	1	3	0	0	0	1	0	0	1	1	0	0	0	0	0	0	1	0	0	0	0	0	2	0	0	0	1	0	0	0	0	0
AC006262.2	0	0	0	0	0	0	0	0	0	0	0	0	0	0	0	0	7	0	1	0	0	0	0	0	0	0	0	0	0	0	0	0	0	0	0	0	0	0	0	0	0	0	0	0	0	0	0	0	0
AC006262.3	0	0	0	1	0	0	0	0	0	0	0	0	0	0	0	0	0	0	0	0	0	0	0	0	0	0	0	0	0	0	0	0	0	0	0	0	0	0	0	0	0	0	0	0	0	0	0	0	0
AC006262.4	0	3	0	7	0	0	0	0	0	0	0	0	0	0	0	0	0	0	0	0	0	0	0	0	0	0	0	0	0	0	0	0	0	0	0	0	0	0	0	0	0	0	0	0	0	0	0	0	0
AC006270.1	0	0	0	2	0	0	0	0	0	0	0	0	0	0	0	0	1	0	0	0	0	0	0	0	0	0	0	0	0	0	0	0	0	0	0	0	0	0	0	0	0	0	0	0	0	0	0	0	0
AC006270.2	0	2	2	0	1	0	0	1	10	0	0	0	0	0	5	0	1	1	0	0	0	3	8	0	0	1	0	0	1	0	1	0	0	1	2	0	0	0	0	0	0	0	0	0	0	0	0	0	0
AC006270.3	0	0	0	0	0	0	0	0	0	0	0	0	0	0	0	0	1	1	0	0	1	0	0	0	0	0	0	0	0	0	0	0	0	0	0	0	0	0	0	0	0	0	0	0	0	0	0	0	0
AC006272.1	4	17	0	0	0	0	0	0	2	0	0	0	0	0	0	0	0	0	1	0	1	0	0	0	1	0	4	2	0	0	1	0	1	0	0	0	0	1	3	1	1	3	1	0	0	3	3	0	2
AC006272.2	0	0	0	0	0	0	0	0	0	0	0	0	0	0	0	0	0	0	0	0	0	0	0	0	0	0	0	0	0	0	0	0	0	0	0	0	0	0	0	0	0	0	0	0	0	0	0	0	0
AC006273.1	1	0	0	2	0	0	0	0	4	0	0	0	0	0	0	0	0	0	0	1	0	0	0	0	0	0	0	0	1	0	0	0	0	0	0	0	0	0	1	0	0	0	0	0	0	0	0	0	0
AC006277.1	0	0	0	0	0	0	4	0	2	0	0	0	0	0	1	2	1	9	1	0	0	2	0	0	0	0	0	0	9	1	0	0	0	0	0	0	2	0	0	0	2	0	0	2	1	1	1	0	0
AC006288.1	4	0	0	0	0	0	0	0	0	0	0	0	0	0	0	0	0	0	0	0	0	0	0	0	0	0	0	0	0	0	0	0	0	0	0	0	0	0	0	0	0	0	0	0	0	0	0	0	0
AC006296.1	3	0	0	2	0	0	0	0	0	0	0	0	0	0	0	0	4	0	0	0	0	0	0	0	0	0	0	0	0	0	0	0	0	0	0	0	0	0	0	0	0	0	0	0	0	0	0	0	0
AC006296.2	2	0	0	0	0	0	0	0	0	0	0	0	0	0	3	0	0	0	0	0	1	0	0	0	0	0	0	0	0	1	0	0	0	0	0	0	0	0	0	0	0	0	0	0	0	0	0	0	0
AC006296.3	0	1	0	1	0	2	0	0	0	0	0	0	0	0	1	0	2	0	0	0	2	0	1	0	0	0	0	0	0	1	1	0	0	0	0	0	1	0	0	0	0	0	0	2	0	0	0	0	0
AC006299.1	53	10	27	32	0	1	7	4	16	6	19	8	2	17	18	0	5	12	11	7	7	28	21	5	4	15	19	12	11	15	23	7	24	7	28	16	11	1	2	11	7	15	47	18	4	39	14	8	6
AC006305.1	0	0	0	7	0	0	0	0	0	3	0	0	0	0	3	0	0	3	1	0	0	0	0	0	1	0	0	0	0	0	0	0	0	0	0	0	0	0	0	0	1	0	25	0	0	0	0	1	0
AC006305.2	0	0	0	0	0	0	1	0	0	0	0	0	0	0	0	0	0	0	0	0	0	0	0	0	0	0	0	0	0	0	0	0	0	0	0	0	0	0	0	0	0	0	1	0	0	0	0	0	0
AC006305.3	0	0	0	0	0	0	0	0	0	0	0	0	0	0	0	0	1	0	0	0	1	0	0	0	0	0	0	0	0	0	0	0	0	0	0	0	0	0	0	0	0	0	0	0	0	2	0	0	0
AC006326.1	0	0	0	0	0	0	0	0	0	0	0	0	0	0	0	0	0	0	0	0	1	0	0	0	0	0	0	0	0	0	0	0	0	0	0	0	0	0	0	0	0	0	0	0	0	0	0	0	0
AC006328.1	0	0	0	0	0	0	0	0	0	0	0	0	0	0	0	0	0	0	0	0	0	0	0	0	0	0	0	0	0	0	0	0	0	0	0	0	0	0	0	0	0	0	0	0	0	0	0	0	0
AC006328.2	0	0	0	0	0	0	0	0	0	0	0	0	0	0	0	0	0	0	0	0	0	0	0	0	0	0	0	0	0	0	0	0	0	0	0	0	0	0	0	0	0	0	0	0	0	0	0	0	0
AC006329.1	176	312	102	273	3	6	8	0	69	4	0	78	0	0	81	1	4	5	21	2	1	37	233	8	1	34	63	0	3	64	16	21	66	15	87	53	25	3	4	15	4	24	3	3	12	2	4	6	76
AC006329.2	1	8	0	10	0	0	0	0	0	0	0	0	0	0	1	0	0	0	0	1	1	0	1	0	0	1	0	0	0	1	0	0	0	0	0	0	1	1	0	0	0	0	0	0	0	0	0	0	0
AC006330.1	127	128	33	18	11	10	10	11	17	13	50	19	21	14	16	19	10	19	10	13	17	24	81	25	45	122	20	42	67	61	39	19	11	31	34	37	18	18	43	66	23	33	64	8	54	65	30	28	29
AC006333.1	5	11	0	17	1	0	0	0	3	2	0	0	0	0	0	0	0	2	2	3	3	0	0	1	0	0	0	0	0	0	0	2	0	0	0	0	0	0	0	3	0	0	0	1	1	0	0	0	0
AC006333.2	138	126	196	100	70	49	98	55	57	54	54	102	93	142	58	60	104	177	120	168	135	63	70	32	63	115	170	87	94	31	66	100	154	137	179	90	153	155	91	84	49	175	109	73	44	76	27	148	55
AC006335.1	0	0	0	0	0	0	0	0	0	0	0	0	0	0	0	0	0	0	0	0	0	0	0	0	0	0	0	0	0	0	0	0	0	0	0	0	0	0	0	0	0	0	0	0	0	0	0	0	0
AC006335.2	0	0	0	0	0	0	0	0	3	0	0	0	0	0	0	0	0	0	0	0	0	0	0	0	0	0	0	0	0	0	0	0	0	0	0	0	0	0	0	0	0	0	0	0	0	0	0	0	0
AC006338.1	0	0	0	0	0	0	0	0	0	0	0	0	0	0	0	0	0	0	0	0	0	0	0	0	0	0	0	0	0	0	0	0	0	0	0	0	0	0	0	0	0	0	0	0	0	0	0	0	0
AC006338.2	0	0	0	0	0	0	0	0	0	0	0	0	0	0	0	0	0	0	0	0	0	0	0	0	0	0	0	0	0	0	0	0	0	0	0	0	0	0	0	0	0	0	0	0	0	0	0	0	0
AC006348.1	2	13	5	9	2	0	5	1	1	1	0	0	0	0	8	0	5	0	4	1	0	2	0	2	0	0	1	0	1	0	0	1	0	3	5	2	0	0	2	2	0	2	2	1	2	4	6	0	0
AC006349.1	3	0	4	4	0	0	0	0	0	0	0	0	0	0	3	0	0	0	1	0	2	4	1	0	1	1	0	1	0	0	0	0	0	2	0	0	0	0	0	0	0	1	1	0	0	0	0	0	1
AC006355.1	0	0	0	0	0	0	0	0	0	0	0	0	0	0	0	0	0	0	2	0	0	0	0	0	0	0	0	0	1	0	0	0	0	0	0	0	0	0	0	0	0	0	0	0	0	0	0	0	0
AC006355.2	0	0	0	0	0	0	0	0	0	0	0	0	0	0	0	0	0	0	0	0	0	0	0	0	0	0	0	0	0	0	0	0	0	0	0	0	0	0	0	0	0	0	0	0	0	0	0	0	0
AC006357.1	0	0	0	0	0	0	0	0	0	0	0	0	0	0	0	0	0	0	0	0	0	0	0	0	0	0	0	0	0	0	0	0	0	0	0	1	0	0	0	0	0	0	0	0	0	0	0	0	0
AC006362.1	0	0	0	0	0	0	0	0	0	0	0	0	0	0	0	0	0	0	0	0	0	0	0	0	0	0	0	0	0	0	0	0	0	0	0	0	0	0	1	0	0	0	1	0	0	0	1	0	0
AC006363.1	0	0	0	0	0	0	0	0	0	0	0	0	0	0	0	0	0	0	0	0	0	0	0	0	0	0	0	0	0	0	0	0	0	0	0	0	0	0	0	0	0	0	0	0	0	0	0	0	0
AC006364.1	4	8	1	7	0	0	0	0	4	0	0	0	0	0	1	0	0	2	0	0	0	1	0	0	0	0	0	0	0	0	1	1	0	0	2	2	0	1	0	2	0	0	0	1	0	0	0	0	0
AC006366.1	0	0	0	0	0	0	0	0	0	0	0	0	0	0	0	0	0	0	0	0	0	0	0	0	0	0	0	0	0	0	0	0	0	0	0	0	0	0	0	0	0	0	0	0	0	0	0	0	0
AC006369.1	3	0	2	13	3	2	0	9	0	4	10	4	3	2	3	13	15	8	18	16	18	19	0	2	5	5	1	22	10	0	12	7	1	32	0	18	8	5	0	0	13	1	3	2	3	0	1	8	2
AC006369.2	0	0	0	0	0	0	0	0	0	0	0	0	0	0	0	0	1	0	0	0	0	0	0	0	0	0	1	0	0	0	0	0	0	0	0	0	0	0	0	0	0	0	1	0	0	0	0	0	0
AC006372.1	7	4	0	21	1	0	1	1	0	2	5	0	0	0	6	0	0	4	1	0	0	2	0	0	3	0	1	1	6	0	1	0	0	0	0	0	1	0	2	0	0	1	1	0	2	0	1	0	0
AC006372.2	0	0	0	4	0	0	0	9	4	0	2	0	0	0	5	5	0	0	0	3	0	0	2	0	4	4	1	2	0	3	5	0	0	0	1	1	1	0	1	0	1	0	1	0	0	1	0	2	1
AC006372.3	12	2	2	24	0	0	4	1	2	1	0	0	0	2	4	1	1	3	0	0	1	0	0	1	1	4	1	0	5	3	2	0	0	0	0	1	0	1	1	0	0	0	0	0	1	1	0	0	0
AC006372.4	0	0	0	0	1	0	1	0	0	1	3	0	0	0	0	10	2	0	0	0	0	0	0	0	0	0	0	0	0	0	0	1	0	0	0	0	0	0	0	0	0	0	0	0	0	0	0	0	0
AC006378.1	0	0	0	0	0	0	0	0	0	0	0	0	0	0	0	0	1	0	0	0	1	0	0	0	0	1	1	0	1	2	1	0	0	0	0	0	1	0	0	0	0	1	0	0	0	1	0	0	1
AC006378.2	28	10	8	10	0	0	0	4	3	3	8	6	0	2	1	0	2	11	0	37	11	7	4	2	5	13	2	5	8	0	15	8	1	28	18	4	2	1	2	9	5	1	13	0	2	6	3	3	3
AC006380.1	0	0	0	0	0	0	0	0	0	0	0	0	0	0	0	0	0	0	0	0	0	0	0	0	0	0	0	0	0	0	0	0	0	0	0	0	0	0	0	0	0	0	0	0	0	0	0	0	0
AC006386.1	0	0	0	0	0	0	0	0	0	0	0	0	0	0	0	0	0	0	0	0	0	0	0	0	0	0	0	0	0	0	0	0	0	0	0	0	0	0	0	0	0	0	0	0	0	0	0	0	0
AC006386.2	0	0	0	0	0	0	0	0	0	0	0	0	0	0	0	0	0	0	0	0	0	0	0	0	0	0	0	0	0	0	0	0	0	0	0	0	0	0	0	0	0	0	0	0	0	0	0	0	0
AC006387.1	0	0	0	0	1	1	0	0	0	2	0	0	0	0	1	0	0	0	0	0	1	0	0	0	0	0	1	0	0	0	0	0	0	0	0	0	17	0	0	0	0	0	1	1	2	2	0	0	0
AC006390.1	0	13	0	0	0	0	0	0	0	0	0	0	0	0	0	0	0	0	0	0	0	0	0	0	0	0	0	0	0	0	0	0	0	0	0	0	0	0	0	0	0	0	0	0	0	0	0	0	0
AC006398.1	1	8	0	2	0	0	0	0	0	0	0	0	0	0	1	0	1	1	0	0	0	0	0	0	0	0	0	0	0	0	0	0	0	0	0	0	0	0	0	0	0	0	0	0	0	0	0	0	0
AC006427.1	19	0	2	7	0	1	2	0	0	0	0	2	0	0	0	0	0	10	0	10	0	17	0	0	4	4	13	0	3	3	0	1	5	2	3	1	3	0	2	4	1	2	23	0	1	10	3	4	2
AC006427.2	559	118	106	51	4	18	28	3	19	0	43	36	2	20	31	3	7	69	16	118	17	78	19	5	102	237	114	7	22	29	17	37	96	97	32	80	19	11	20	81	6	46	87	5	29	88	55	33	49
AC006435.1	0	0	0	0	2	0	1	0	0	0	5	0	1	0	7	13	10	2	4	13	4	2	4	4	4	6	2	16	4	3	5	1	1	2	1	3	9	14	4	1	1	5	2	4	1	3	0	4	7
AC006435.2	7	5	6	12	3	0	3	3	0	4	9	3	2	7	15	22	12	8	5	10	16	7	3	4	7	8	6	19	3	17	11	4	2	10	5	16	9	11	9	0	6	5	2	2	1	5	4	7	7
AC006435.3	2	0	0	0	0	1	0	0	0	2	0	0	0	0	0	1	0	0	1	2	1	1	0	1	0	0	0	0	0	4	1	0	0	0	0	2	0	0	0	0	0	0	1	0	1	0	0	0	2
AC006435.4	0	0	1	0	1	0	0	0	1	1	1	0	1	2	1	0	0	1	0	1	0	0	0	2	1	0	0	1	0	1	1	0	0	0	1	0	0	0	0	0	0	0	1	1	0	1	2	0	0
AC006435.5	0	5	0	5	0	0	0	0	0	2	6	2	2	0	0	0	0	0	0	0	0	4	1	2	2	6	0	0	1	1	0	0	0	0	0	0	0	0	3	0	0	4	0	0	0	0	0	1	0
AC006441.1	2	0	0	0	0	0	0	0	0	0	0	0	0	0	0	0	0	0	1	0	0	0	0	0	0	0	0	0	3	0	0	0	0	0	0	1	0	0	0	0	0	0	0	0	0	0	0	0	0
AC006441.2	1	0	0	0	0	0	0	0	0	2	0	0	0	0	0	0	2	2	0	0	0	0	0	0	0	0	0	0	0	0	0	0	0	0	0	0	0	0	0	0	0	0	0	0	0	0	0	0	0
AC006441.3	0	0	2	3	0	0	2	1	3	0	0	2	2	1	18	15	25	7	21	24	10	11	4	1	2	7	14	16	8	9	7	2	0	2	3	0	5	4	4	0	10	0	0	1	0	2	0	0	3
AC006441.4	0	0	0	4	0	0	0	0	0	0	0	0	0	2	3	0	1	0	0	0	0	0	0	0	0	0	0	0	0	0	0	0	0	0	0	0	0	0	0	0	0	0	0	0	0	0	0	0	0
AC006441.5	0	0	1	2	0	0	0	0	0	0	0	0	0	0	0	0	2	0	0	0	0	0	0	0	0	0	0	0	0	0	0	0	0	0	0	0	0	0	0	0	0	0	0	0	0	0	0	0	0
AC006445.1	0	0	0	0	0	0	0	0	0	0	0	0	0	0	0	0	0	0	0	1	0	0	0	0	0	0	0	0	0	0	0	0	0	0	0	0	0	0	0	0	0	0	0	0	0	0	0	0	0
AC006445.2	0	0	0	0	0	0	0	0	0	0	0	0	0	0	0	0	0	0	0	0	0	0	0	0	0	0	0	0	0	0	0	0	0	0	0	0	0	0	0	0	0	0	0	0	0	0	0	0	0
AC006445.3	0	0	0	0	0	0	0	0	0	0	0	0	0	0	0	0	0	0	1	0	0	0	0	0	0	0	0	0	0	0	0	0	0	0	0	0	0	0	0	0	0	0	0	0	0	0	0	0	0
AC006449.1	0	0	0	0	0	0	0	0	0	0	0	0	0	0	0	0	0	0	0	0	0	0	0	0	0	0	0	0	0	0	0	0	0	0	0	0	0	0	0	0	0	0	0	0	0	0	0	0	0
AC006449.2	4	12	20	16	2	0	4	10	10	1	1	7	1	1	2	10	2	8	6	1	4	5	3	0	10	10	5	6	13	3	2	2	10	4	4	4	6	7	2	1	1	1	4	3	0	2	4	9	4
AC006449.3	5	0	1	3	2	2	1	2	0	0	7	4	1	1	9	2	1	8	6	12	1	4	4	2	5	10	8	2	20	10	10	1	6	5	5	6	4	2	4	1	4	5	1	0	0	3	6	1	5
AC006449.5	4	0	0	1	1	0	2	1	0	0	0	0	1	1	0	1	0	3	0	1	1	1	3	0	1	1	1	1	0	3	3	1	0	0	6	1	3	0	2	4	1	2	12	0	0	1	8	4	3
AC006449.6	93	70	77	51	10	15	25	80	43	24	23	30	14	62	40	46	75	39	63	156	55	32	70	10	29	45	95	82	43	9	71	39	73	93	88	94	79	66	53	21	109	20	43	43	6	7	13	35	13
AC006449.7	0	0	1	2	7	0	4	1	2	0	9	3	2	0	22	4	6	10	19	34	15	7	5	5	7	8	19	3	20	20	11	16	4	3	3	9	9	6	9	7	12	6	6	5	0	3	3	9	4
AC006450.1	0	0	0	5	0	0	0	0	0	4	0	0	0	0	0	0	0	0	0	0	0	0	0	0	0	0	0	0	0	0	0	0	0	0	0	0	0	0	0	0	0	0	0	0	0	0	1	0	0
AC006450.2	1	0	0	3	0	0	0	0	0	0	0	0	0	0	2	0	0	0	2	0	0	0	0	0	0	0	0	0	0	0	0	0	0	0	0	0	0	0	0	0	0	0	0	0	0	0	0	0	0
AC006450.3	0	0	0	0	0	0	0	0	0	0	0	0	0	0	0	0	0	0	0	0	0	0	0	0	0	0	0	0	0	0	0	0	0	0	0	0	0	0	0	0	0	0	0	0	0	0	0	0	0
AC006452.1	0	6	0	10	0	0	0	0	0	0	0	0	0	1	3	0	2	1	1	0	0	0	0	0	0	0	0	0	0	0	0	0	0	0	0	0	0	1	3	0	0	0	0	1	0	0	0	1	0
AC006453.1	2	0	1	23	0	0	0	0	0	0	0	0	0	0	5	0	0	0	2	1	1	0	0	0	0	0	0	0	0	0	0	0	0	0	0	0	0	1	0	0	0	1	0	3	0	0	0	0	0
AC006453.2	99	102	40	3	3	1	26	1	30	8	13	31	10	5	18	4	4	20	14	38	2	28	61	19	41	41	0	3	0	28	43	10	50	9	25	41	74	12	9	13	9	18	23	16	7	27	25	0	33
AC006453.3	8	0	0	1	0	0	0	0	0	2	0	0	0	0	3	0	3	1	0	1	0	0	0	0	0	0	0	0	0	0	0	0	0	0	0	0	0	0	0	0	0	0	0	0	0	0	0	0	0
AC006453.4	0	0	0	2	0	0	0	0	0	2	0	0	0	0	0	0	0	0	1	0	0	0	0	0	0	0	0	0	0	0	0	0	0	0	0	0	0	0	0	0	0	0	0	0	0	0	0	0	0
AC006453.5	5	0	0	16	0	0	0	0	12	1	0	0	0	0	1	1	3	2	0	0	0	0	1	0	0	0	0	0	0	0	0	0	0	0	0	0	0	0	0	0	0	0	0	0	0	0	0	0	0
AC006455.1	0	0	0	0	0	0	0	0	0	0	0	0	0	0	0	0	0	0	0	0	0	0	0	0	0	0	0	0	0	0	0	0	0	0	0	0	0	0	0	0	0	0	0	0	0	0	0	0	0
AC006455.2	3	0	0	0	0	0	0	0	0	0	0	0	0	0	1	0	0	0	0	0	0	0	0	0	0	0	0	0	0	0	0	0	0	0	0	0	0	0	0	0	0	0	0	0	0	0	0	0	0
AC006455.3	0	0	0	0	0	0	0	0	0	0	0	0	0	0	0	0	0	0	0	0	0	0	0	0	0	0	0	0	0	0	0	0	0	0	0	0	0	0	0	0	0	0	0	0	0	0	0	0	0
AC006455.4	0	0	0	0	0	0	0	0	0	0	0	0	0	0	0	0	0	0	0	0	0	0	0	0	0	0	0	0	0	0	0	0	0	0	0	0	0	0	0	0	0	0	0	0	0	0	0	0	0
AC006455.5	0	2	0	7	0	0	0	0	0	0	0	0	0	0	0	0	0	0	0	0	0	0	0	0	0	0	0	0	0	0	0	0	0	0	0	0	0	0	0	0	0	0	0	0	0	0	0	0	0
AC006455.6	0	0	0	0	0	0	0	0	0	0	0	0	0	0	0	0	0	0	0	0	0	0	0	0	0	0	0	0	0	0	0	0	0	0	0	0	0	0	0	0	0	0	0	0	0	0	0	0	0
AC006455.7	0	0	0	0	0	0	0	0	0	0	0	0	0	0	0	0	0	0	0	0	0	0	0	0	0	0	0	0	0	0	0	0	0	0	0	0	0	0	0	0	0	0	0	0	0	0	0	0	0
AC006455.8	0	0	0	0	0	0	0	0	0	0	0	0	0	0	0	0	0	0	0	0	0	0	0	0	0	0	0	0	0	0	0	0	0	0	0	0	0	0	0	0	0	0	0	0	0	0	0	0	0
AC006457.1	0	0	0	0	0	0	0	0	0	0	0	0	0	0	0	0	0	0	0	0	0	0	0	0	0	0	0	0	0	0	0	0	0	0	0	0	0	0	0	0	0	0	0	0	0	0	0	0	0
AC006458.1	0	0	0	0	0	0	0	0	0	0	0	0	0	0	0	0	0	0	1	0	0	0	0	0	0	0	0	0	0	0	0	0	0	0	0	0	0	0	0	0	0	0	0	0	0	0	0	0	0
AC006459.1	10	0	3	7	0	0	5	2	0	0	0	0	2	0	0	0	1	1	2	2	1	7	2	0	2	0	3	0	0	0	0	0	0	0	0	0	0	0	0	0	0	1	17	1	7	3	0	11	1
AC006460.1	4	0	0	0	3	0	0	0	0	0	0	0	0	0	6	10	19	4	3	9	3	5	0	0	2	2	3	8	3	1	2	1	0	9	2	0	0	1	0	2	0	0	2	0	2	1	1	2	0
AC006460.2	35	80	33	61	69	36	19	12	26	49	25	17	33	23	23	25	61	43	14	60	29	49	34	28	23	48	11	31	28	19	23	18	11	45	37	31	26	18	14	22	38	9	19	12	10	29	24	23	10
AC006461.1	0	0	0	0	0	0	0	0	0	0	0	0	0	0	0	0	0	0	0	0	0	0	0	0	0	0	0	0	0	0	0	0	0	0	0	0	0	0	0	0	0	0	0	0	0	0	0	0	0
AC006463.1	0	0	0	0	0	0	0	0	0	0	0	0	0	0	0	0	0	0	0	0	0	0	0	0	0	0	0	0	0	0	0	0	0	0	0	0	0	0	0	0	0	0	0	0	0	0	1	0	0
AC006466.1	0	0	0	0	0	0	0	0	0	0	0	0	0	0	0	0	0	0	0	0	0	0	0	0	0	0	0	0	0	0	0	0	0	0	0	0	0	0	0	0	0	0	0	0	0	0	0	0	0
AC006478.1	0	0	0	0	0	0	0	0	0	0	0	0	0	0	0	0	0	0	0	0	0	0	0	0	0	0	2	0	0	0	0	0	0	0	0	2	0	0	0	0	0	3	0	0	0	0	0	0	0
AC006478.2	0	0	0	7	0	2	0	0	0	0	0	0	0	0	0	0	0	0	0	0	0	0	0	0	0	0	0	0	0	0	0	0	0	0	0	0	0	0	0	0	0	0	0	0	0	0	0	0	0
AC006480.1	0	0	0	0	1	0	0	0	0	0	0	0	0	0	0	0	0	0	0	0	0	0	0	0	0	0	1	0	0	0	0	0	0	0	0	1	0	0	0	0	0	1	0	0	0	0	0	0	0
AC006480.2	161	90	73	33	21	5	8	4	45	9	33	14	17	39	8	61	14	55	14	26	39	51	51	16	42	95	26	38	34	23	39	8	15	72	47	29	12	11	26	36	18	48	93	21	35	25	25	28	40
AC006482.1	0	0	0	0	0	0	0	0	0	0	0	0	0	0	0	0	0	0	0	0	0	0	0	0	0	0	0	0	0	0	0	0	0	0	0	0	0	0	0	0	0	0	0	0	0	0	0	0	0
AC006483.1	0	0	0	0	0	0	0	0	0	0	0	0	0	0	1	0	0	2	1	0	0	0	0	0	0	0	0	0	0	0	0	0	0	2	0	0	0	0	1	0	6	0	0	0	0	0	0	2	0
AC006483.2	0	0	0	0	0	0	0	0	0	0	0	1	1	0	0	1	1	0	0	2	0	1	0	0	0	0	0	4	2	1	0	0	0	3	2	0	0	1	3	0	4	0	0	0	0	0	1	0	0
AC006484.1	0	0	0	0	0	0	0	0	0	0	0	0	0	0	0	0	0	1	0	0	0	0	0	0	0	0	0	0	0	0	0	0	0	0	0	0	0	0	0	0	0	0	0	0	0	0	0	0	0
AC006486.1	0	0	0	0	0	0	0	0	0	0	0	0	0	0	0	0	0	0	0	0	0	0	0	0	0	0	0	0	0	0	0	0	0	0	0	0	0	0	0	0	0	0	0	0	0	0	0	0	0
AC006486.2	3	10	14	0	1	1	2	2	7	5	3	8	1	3	4	9	9	9	2	5	12	13	13	4	7	25	11	13	6	6	6	4	3	3	7	2	0	2	2	4	5	6	17	4	2	9	0	3	3
AC006487.1	0	0	2	0	0	0	1	0	0	0	0	0	0	0	0	0	0	0	0	0	0	1	0	0	0	0	1	0	1	0	0	0	0	1	0	0	0	0	0	0	0	0	0	0	0	0	0	0	0
AC006487.2	0	0	2	1	0	0	0	0	0	0	0	0	0	0	0	0	0	0	0	0	0	1	1	0	0	1	0	0	1	0	0	0	0	0	0	0	0	0	1	0	0	0	0	0	0	0	0	0	0
AC006499.1	0	0	0	0	0	0	0	0	0	0	0	0	0	0	0	0	0	0	0	0	0	0	0	0	0	0	0	0	0	0	0	0	0	0	0	0	0	0	0	0	0	0	0	0	0	0	0	0	0
AC006499.2	0	0	0	0	0	0	0	0	0	0	0	0	0	0	0	0	0	0	0	0	0	0	0	0	0	0	0	0	0	0	0	0	0	0	0	0	0	0	0	0	0	0	0	0	0	0	0	0	0
AC006499.3	3	0	0	0	0	0	0	0	0	0	0	0	0	0	0	0	0	0	0	0	0	0	0	0	0	0	0	0	0	0	0	0	0	0	0	0	0	0	0	0	0	0	0	0	0	0	0	0	0
AC006499.4	0	0	0	0	0	0	0	0	0	0	0	0	0	0	0	0	0	0	0	0	0	0	0	0	0	0	0	0	0	0	0	0	0	0	0	0	0	0	0	0	0	0	0	0	0	0	0	0	0
AC006499.5	0	0	0	0	0	0	1	0	0	0	0	0	0	0	0	0	0	0	0	0	0	0	0	0	0	0	0	0	0	0	0	0	0	0	0	0	0	0	0	0	0	0	0	0	0	0	0	0	0
AC006499.6	0	0	0	0	0	0	0	0	0	0	0	0	0	0	0	0	0	0	0	0	0	0	0	0	0	0	0	0	0	0	0	0	0	0	0	0	0	0	0	0	0	0	0	0	0	0	0	0	0
AC006499.7	0	0	0	0	0	0	0	0	0	0	0	0	0	0	0	0	0	0	0	0	0	0	0	0	0	0	0	0	0	0	0	0	0	0	0	0	0	0	0	0	0	0	0	0	0	0	0	0	0
AC006499.8	0	0	0	0	0	0	0	0	0	0	0	0	0	0	0	0	0	0	0	0	0	0	0	0	0	0	0	0	0	0	0	0	0	0	0	0	0	0	0	0	0	0	0	0	0	0	0	0	0
AC006504.1	250	67	64	10	2	9	3	12	76	4	36	50	5	17	13	12	2	22	2	52	36	51	45	11	12	83	24	23	7	27	44	18	17	102	42	39	11	5	6	19	7	17	31	5	21	61	24	1	18
AC006504.2	0	0	0	0	0	0	0	0	0	0	0	0	0	0	0	0	0	0	0	0	0	0	0	0	0	0	0	0	0	0	0	0	0	0	0	0	0	0	0	0	0	0	0	0	0	0	0	0	0
AC006504.3	19	0	9	4	0	0	2	6	0	13	15	12	2	7	14	1	0	3	10	2	6	6	7	2	4	9	5	5	1	4	4	8	11	3	8	2	5	2	2	3	6	0	20	1	0	16	1	3	2
AC006504.4	0	0	0	0	0	0	0	0	0	0	0	0	0	0	0	0	0	0	0	0	0	0	0	0	0	0	0	0	0	0	0	0	0	0	0	0	0	0	0	0	0	0	0	0	0	0	0	0	0
AC006504.5	732	366	500	313	11	18	39	36	189	51	144	84	29	169	271	44	41	66	35	188	245	215	414	37	147	354	391	360	46	87	166	72	260	246	224	75	54	29	50	79	37	81	189	41	32	130	75	55	78
AC006504.6	0	0	0	0	0	0	0	0	0	0	0	0	0	0	0	0	0	0	0	0	0	0	0	0	0	0	0	0	0	0	0	0	0	0	0	0	0	0	0	0	0	0	0	0	0	0	0	0	0
AC006504.7	29	18	70	16	0	0	3	2	22	0	19	0	4	4	8	2	0	0	1	12	21	21	21	1	5	13	21	39	2	2	14	12	27	25	26	2	4	5	2	5	1	5	7	0	3	7	3	4	13
AC006509.1	1	0	0	5	0	0	0	0	0	0	2	1	0	0	1	1	0	0	0	0	2	0	0	0	2	1	0	1	1	0	0	0	0	1	2	0	0	0	0	0	0	1	2	0	0	0	1	0	1
AC006509.2	151	37	68	5	1	3	8	11	19	4	85	63	5	43	37	4	8	48	3	37	97	4	37	12	1	33	84	64	21	53	79	7	29	24	59	21	4	9	8	26	8	18	44	1	33	66	19	11	48
AC006511.1	5	0	0	18	0	0	0	0	3	0	0	0	0	0	4	0	0	1	1	0	0	0	0	0	0	0	0	0	0	0	1	0	0	1	1	0	0	0	0	0	0	0	0	0	0	0	0	0	0
AC006511.2	0	4	7	4	0	0	0	1	4	0	1	0	0	0	1	0	0	0	1	0	0	0	1	0	0	0	0	12	0	2	0	0	2	1	2	0	3	0	0	0	0	1	0	0	0	0	1	0	3
AC006511.3	44	22	34	21	26	24	14	11	9	13	20	79	9	28	16	41	27	36	36	26	26	51	36	34	13	27	66	35	73	44	37	301	316	250	393	283	406	326	328	270	312	328	307	442	231	259	162	254	454
AC006511.4	0	21	1	7	0	0	0	1	2	0	0	0	0	0	4	0	2	0	1	0	0	0	0	0	0	1	1	3	0	1	0	0	0	0	4	0	0	0	2	0	0	0	3	0	0	1	0	0	0
AC006511.5	13	7	1	18	0	1	0	0	0	4	7	3	3	0	3	2	1	0	0	2	0	4	3	1	5	9	3	2	0	4	2	3	1	5	1	1	6	5	4	4	3	6	11	1	1	8	4	0	6
AC006511.6	0	9	4	2	1	0	0	0	1	0	0	2	1	0	3	0	3	0	2	0	0	0	2	0	0	2	1	1	0	0	1	0	0	2	1	1	0	0	2	0	0	0	2	2	0	0	0	0	0
AC006512.1	1	10	7	3	0	0	0	1	0	0	0	2	0	0	2	1	3	2	3	1	2	0	2	0	3	1	0	1	3	4	2	0	1	1	3	2	1	1	0	2	2	2	2	0	1	2	0	0	2
AC006512.2	0	0	0	0	0	0	0	0	0	0	0	0	0	0	0	0	0	0	0	0	0	0	0	0	0	0	0	0	0	0	0	0	0	0	0	0	0	0	0	0	0	0	0	0	0	0	0	0	0
AC006517.1	0	0	0	0	0	0	0	0	0	0	0	0	0	0	0	0	0	0	0	0	0	0	0	0	0	0	0	0	0	0	0	0	0	0	0	0	0	0	0	0	0	0	0	0	0	0	0	0	0
AC006517.2	3	0	5	7	0	0	0	0	4	0	0	0	0	0	1	1	3	1	3	2	2	0	1	0	2	0	1	5	1	1	1	0	0	1	0	0	1	0	2	0	2	0	0	1	0	0	0	0	0
AC006518.1	14	18	0	6	0	0	0	0	3	0	2	2	0	1	2	0	0	0	0	1	9	14	3	0	4	4	2	3	2	3	1	1	0	0	4	1	0	0	0	1	1	2	21	0	1	7	1	0	1
AC006518.2	18	9	4	4	0	0	2	0	1	0	1	0	2	0	5	0	0	5	2	2	0	9	9	1	4	7	3	2	3	7	2	0	2	2	3	2	0	2	7	5	4	0	7	0	2	10	2	0	3
AC006518.7	0	0	0	0	0	0	0	0	0	0	0	0	0	0	0	0	0	0	0	0	0	0	0	0	0	0	0	0	0	0	0	0	0	0	0	0	0	0	0	0	0	0	0	0	0	0	0	0	0
AC006525.1	7	3	5	18	0	0	0	0	3	0	2	0	3	0	0	2	7	0	5	0	0	3	38	0	0	1	0	0	0	1	1	4	10	0	25	0	0	1	4	0	1	1	8	1	4	0	0	2	1
AC006529.1	0	0	0	0	0	0	0	0	0	0	0	0	0	0	0	0	1	0	1	0	0	0	0	0	0	0	0	0	0	0	0	0	0	0	0	0	0	0	0	0	0	0	0	0	0	0	0	0	0
AC006530.1	2	0	1	0	0	0	0	0	0	0	0	0	0	0	0	0	1	0	0	0	0	0	0	0	0	1	0	0	1	3	0	0	0	0	0	0	0	0	0	0	0	0	0	0	0	0	0	0	0
AC006538.1	2180	1646	1212	1505	165	385	1154	877	1378	713	1008	1136	800	1539	2256	346	474	1055	983	948	1415	1376	786	487	965	802	1422	986	709	1077	1345	933	1826	1073	1692	978	1289	952	1162	540	567	1217	1087	1661	781	1070	569	600	979
AC006538.2	133	58	74	66	1	10	6	21	27	15	77	8	6	25	210	3	9	19	4	48	81	69	87	3	32	122	64	88	49	10	22	16	47	94	30	11	10	11	11	17	8	17	19	5	1	14	4	51	2
AC006538.3	0	0	0	0	0	0	0	0	0	0	0	0	0	0	0	0	0	0	0	0	0	0	0	0	0	0	0	0	0	0	0	0	0	0	0	0	0	0	0	0	0	0	0	0	0	0	0	0	0
AC006538.4	15	4	10	20	30	13	2	32	4	22	2	8	70	5	21	137	76	296	6	20	6	43	54	84	12	91	4	18	597	48	18	32	0	12	76	9	16	63	79	234	109	34	72	5	24	29	20	115	12
AC006538.5	0	0	0	0	0	0	0	0	1	3	0	0	3	4	5	1	0	30	0	0	1	8	1	0	0	2	0	0	13	0	1	0	0	0	1	0	0	4	6	12	7	3	1	0	1	0	1	10	1
AC006539.1	3	0	0	0	0	0	0	0	0	0	0	0	0	0	0	0	0	0	1	0	0	0	0	0	0	0	0	0	0	0	0	0	0	0	0	1	0	0	0	0	0	0	0	0	0	0	0	0	0
AC006539.2	0	0	0	0	0	0	0	0	0	0	0	0	0	0	1	0	0	0	0	0	0	0	0	0	1	0	0	0	0	1	0	0	0	0	0	0	0	0	0	0	0	0	0	0	0	0	0	0	0
AC006539.3	0	0	0	2	0	0	0	0	0	0	0	0	0	0	0	0	0	1	0	1	0	0	0	0	0	0	0	0	0	0	0	0	0	0	0	0	0	0	0	0	0	0	0	0	0	0	0	0	0
AC006547.1	1	0	2	2	1	0	0	0	4	0	8	0	2	0	4	1	1	8	1	12	5	3	0	1	2	4	5	11	3	3	3	0	0	0	0	1	1	0	0	0	0	1	1	0	1	0	1	0	0
AC006547.2	3	13	1	3	1	2	2	7	3	14	1	1	9	3	12	4	3	8	3	14	6	4	2	2	1	4	8	3	10	6	4	2	2	4	5	16	2	2	8	7	8	14	6	3	5	8	5	3	14
AC006547.3	7	0	0	0	0	0	0	1	0	2	2	2	0	0	12	0	6	13	1	15	6	4	0	1	5	10	4	19	9	8	2	3	1	4	4	0	2	4	2	1	1	0	2	0	0	0	2	0	0
AC006548.1	0	0	0	0	0	0	0	0	0	0	0	0	0	0	0	0	0	0	0	0	0	0	0	0	0	0	0	0	0	0	0	0	0	0	0	0	0	0	0	0	0	0	0	0	0	0	0	0	0
AC006548.2	0	0	0	0	0	0	0	0	0	0	0	0	0	0	0	0	0	0	0	0	0	0	0	0	0	0	0	0	0	0	0	0	0	1	0	0	0	0	0	0	0	0	0	0	0	0	0	0	0
AC006548.3	0	0	0	0	0	0	0	0	0	0	0	0	0	0	0	0	0	0	0	0	0	0	0	0	0	0	0	0	0	0	0	0	0	0	0	0	0	0	0	0	0	0	0	0	0	0	0	0	0
AC006557.1	0	6	0	0	0	0	0	0	0	0	0	0	0	0	0	0	0	0	0	0	0	0	0	0	0	0	0	0	0	0	0	0	0	0	0	0	0	0	0	0	0	0	0	0	0	0	0	0	0
AC006557.2	1	0	0	3	0	0	0	0	0	0	0	0	0	0	0	0	1	0	0	0	0	0	0	0	0	0	0	0	0	0	0	0	0	0	0	0	0	0	0	0	1	0	0	0	0	0	0	0	0
AC006557.3	0	0	0	0	0	0	0	0	0	0	0	0	0	0	1	0	0	0	0	0	2	0	1	0	0	0	2	1	3	0	0	0	0	0	0	0	0	0	0	0	0	0	0	0	0	0	0	0	0
AC006557.4	0	0	0	0	0	0	0	0	0	0	0	0	0	0	0	0	0	0	0	0	0	0	0	0	0	0	0	0	0	0	0	0	0	0	0	0	0	0	0	0	0	0	0	0	0	0	0	0	0
AC006557.5	0	4	0	8	0	0	0	0	0	0	0	0	0	0	0	0	0	0	0	0	1	0	0	0	0	0	1	0	0	0	0	0	0	0	0	0	0	0	0	0	0	0	0	0	0	0	0	0	0
AC006557.6	0	0	0	6	0	0	0	0	0	0	0	0	0	0	1	0	0	2	1	0	0	1	0	0	0	0	1	0	0	0	0	0	0	0	1	0	0	0	0	1	0	0	0	0	0	0	1	0	0
AC006566.1	31	20	19	4	13	15	43	119	5	27	21	28	54	9	6	43	30	61	72	4	15	29	1	21	37	24	3	1	0	1	3	6	8	5	9	51	11	75	66	11	8	69	165	3	39	2	24	77	106
AC006566.2	0	0	0	0	0	0	0	0	0	0	0	0	0	0	0	0	0	0	0	0	0	0	0	0	0	0	0	0	0	0	0	0	0	0	0	0	0	0	0	0	0	0	0	0	0	0	0	0	0
AC006581.1	0	0	0	0	0	0	0	0	0	0	0	0	0	0	2	0	2	0	2	0	0	0	0	0	0	0	0	0	0	0	0	0	0	0	0	0	0	0	0	0	0	0	0	0	0	0	0	0	0
AC006581.2	1	9	0	0	2	0	0	0	0	0	0	0	2	3	1	2	0	1	0	1	11	1	1	1	3	4	4	0	4	1	1	0	0	0	3	2	0	1	0	0	0	1	13	2	9	2	0	3	2
AC006600.1	0	0	0	0	0	0	0	0	0	0	0	0	0	0	0	0	0	0	1	0	0	0	0	0	0	0	0	0	0	1	0	0	0	0	0	0	0	0	0	0	0	0	0	0	0	0	0	0	0
AC006600.2	1	0	0	3	0	0	0	0	2	0	0	0	0	0	1	0	0	0	0	0	0	1	0	0	0	0	0	0	0	0	0	2	0	0	0	0	0	0	0	0	0	0	0	0	0	0	0	0	0
AC006840.1	0	0	0	0	0	0	0	0	0	0	0	0	0	0	0	0	0	0	0	0	1	0	0	0	0	0	0	0	0	0	0	0	0	0	0	0	0	0	0	0	0	0	0	0	0	0	0	0	0
AC006924.1	0	0	0	0	0	0	0	0	0	0	0	0	0	0	0	0	0	0	0	0	0	0	0	0	0	0	1	0	0	0	0	0	0	0	0	0	0	0	0	0	0	0	0	0	0	0	0	0	0
AC006927.1	0	0	0	0	0	0	0	1	0	0	1	0	0	0	0	0	0	0	0	3	0	1	0	0	0	0	0	0	0	0	0	0	0	0	0	0	0	0	0	0	0	0	0	0	0	0	0	0	1
AC006927.2	0	0	0	0	0	0	0	0	0	0	0	0	0	0	0	0	0	0	1	0	0	0	0	0	0	0	0	0	0	0	0	0	0	0	0	0	0	0	0	0	0	0	0	0	0	0	0	0	0
AC006927.3	0	0	0	0	0	0	0	0	0	0	0	0	0	0	3	0	0	0	0	0	0	0	0	0	0	0	0	0	0	0	0	0	0	0	0	0	0	0	0	0	0	0	0	0	0	0	0	0	0
AC006927.4	0	0	0	0	0	0	0	0	0	0	0	0	0	0	0	0	0	0	1	0	0	0	0	0	0	0	0	0	0	0	0	0	0	0	0	0	0	0	0	0	0	0	0	0	0	0	0	0	0
AC006927.5	2	0	0	0	0	0	0	0	0	0	0	0	0	0	0	0	0	0	1	0	1	1	0	0	0	2	6	0	0	0	0	0	0	2	0	0	0	2	0	0	0	0	2	0	0	0	0	0	0
AC006942.1	9	11	6	4	3	6	7	3	9	3	9	11	7	4	8	10	12	41	7	6	3	4	3	9	7	12	13	11	10	12	7	5	4	11	8	7	4	3	1	1	10	5	17	3	1	5	3	5	7
AC006946.1	0	0	0	0	0	0	0	0	3	0	0	0	0	0	0	0	0	0	0	1	1	0	1	0	0	1	0	2	1	0	0	0	0	0	0	0	0	0	0	0	0	0	0	0	0	0	0	0	0
AC006946.2	142	3	15	29	0	0	3	0	1	0	0	5	0	2	1	3	11	3	1	0	0	1	0	23	0	1	5	2	0	1	3	2	0	33	7	3	0	0	0	4	0	7	0	3	0	6	1	1	0
AC006946.3	22	10	3	6	0	0	1	0	0	0	0	0	0	0	4	1	1	1	1	0	3	0	0	7	0	0	0	0	0	1	1	0	0	8	1	2	0	0	0	1	0	0	0	0	0	0	0	0	0
AC006947.1	0	0	0	0	0	0	0	0	0	0	0	1	0	0	0	0	0	0	0	0	0	1	5	0	0	1	0	0	1	1	0	0	0	0	0	0	0	0	2	1	0	0	1	0	1	0	0	0	1
AC006960.1	0	0	0	0	0	0	0	0	0	0	0	0	0	0	0	1	0	0	0	0	0	0	0	0	0	0	0	0	0	0	0	0	0	1	0	0	0	0	0	1	0	3	0	0	0	0	0	0	0
AC006960.2	1	18	0	12	0	0	0	0	4	0	2	0	0	0	5	0	9	1	1	0	0	0	0	0	0	0	0	1	0	0	0	1	0	0	0	0	0	2	0	0	0	0	0	0	0	0	0	0	0
AC006960.3	0	0	3	2	0	0	1	0	0	0	1	0	1	0	1	3	0	0	0	1	0	0	1	0	1	0	0	0	0	3	0	1	0	1	0	2	0	0	1	0	1	0	0	0	2	0	1	0	0
AC006963.1	0	0	4	4	0	0	0	0	0	0	0	0	0	6	0	0	0	0	0	5	2	3	4	0	0	1	1	9	0	0	1	0	0	6	0	0	0	0	3	0	0	0	2	0	0	0	0	0	0
AC006965.1	0	0	0	0	0	0	0	0	0	0	0	0	0	0	0	0	1	0	0	0	0	0	0	0	0	0	0	0	0	0	0	0	0	0	0	0	0	0	0	0	0	0	0	0	0	0	0	0	0
AC006967.1	0	0	0	0	0	0	0	0	0	0	0	0	0	0	0	0	0	0	0	0	0	0	0	0	0	0	0	0	0	0	0	0	0	0	0	0	0	0	0	0	0	0	0	0	0	0	0	0	0
AC006967.2	0	13	0	0	0	0	0	0	0	0	0	0	0	0	3	0	3	0	0	0	0	0	0	0	0	0	0	0	0	0	0	0	0	0	0	0	0	0	0	0	0	0	0	0	0	0	0	0	0
AC006967.3	0	1	4	4	1	0	3	0	0	4	12	0	3	0	0	3	2	4	28	0	10	2	49	0	5	5	5	5	18	56	4	0	0	2	54	2	0	9	4	0	4	1	7	1	12	1	5	16	0
AC006970.1	0	0	0	0	0	0	0	0	0	0	0	0	0	0	0	1	0	0	0	1	4	2	0	0	0	0	1	1	2	0	2	2	0	6	9	3	7	4	2	1	6	0	0	0	0	0	2	4	0
AC006970.2	0	0	0	1	0	0	0	0	0	0	0	0	0	0	1	0	0	0	0	0	0	0	1	0	0	0	0	0	0	0	0	0	0	0	0	0	0	0	0	0	0	0	0	0	0	0	0	0	0
AC006970.3	0	1	0	4	0	0	0	0	0	0	0	0	0	0	0	0	0	0	0	0	0	0	0	0	0	0	0	0	0	2	0	0	0	0	0	0	0	0	0	0	0	0	0	0	0	0	1	0	0
AC006971.1	2	0	0	2	0	0	0	0	0	0	1	1	0	3	0	1	0	3	0	3	3	0	1	0	0	0	2	1	0	0	0	10	5	4	4	2	11	5	2	3	6	14	0	2	2	5	2	1	2
AC006972.1	0	0	0	0	0	0	0	0	0	0	0	0	0	0	0	0	0	1	0	0	0	0	0	0	0	0	0	0	0	0	0	0	0	0	0	0	0	0	0	0	0	0	0	0	0	0	0	0	0
AC006974.1	0	12	2	9	0	0	0	0	0	0	0	0	0	0	0	0	1	0	1	2	0	0	0	0	0	0	0	1	0	0	0	0	0	0	0	0	0	0	0	0	0	0	0	0	0	0	1	0	0
AC006974.2	3	2	0	8	0	0	0	0	1	0	0	0	0	4	3	0	0	2	1	0	0	9	2	0	0	0	1	15	0	0	0	0	0	0	0	0	0	0	0	0	0	0	0	0	0	1	1	0	0
AC006978.1	1011	394	629	308	330	221	425	646	180	593	490	292	454	406	378	489	423	502	601	450	366	316	300	668	380	435	225	327	343	411	595	352	255	552	276	693	922	1039	1199	526	1111	1044	1140	1023	978	889	502	710	306
AC006978.2	0	0	0	0	0	0	2	1	0	0	0	2	0	0	0	0	0	0	0	1	4	2	0	1	0	6	0	0	0	1	0	0	0	2	3	2	1	0	2	0	0	0	4	0	0	0	1	0	0
AC006986.1	0	0	0	0	0	0	0	0	0	0	0	0	0	0	0	0	0	0	0	0	0	0	0	0	0	0	0	0	0	0	0	0	0	0	0	0	0	0	0	0	0	0	0	0	0	0	0	0	0
AC006987.1	0	0	0	0	0	0	0	0	0	0	0	0	0	0	0	0	0	0	0	0	0	0	0	0	0	0	0	0	0	0	0	0	0	0	0	0	0	0	0	0	0	0	0	0	0	0	0	0	0
AC006989.1	0	0	0	2	0	0	0	0	0	0	0	0	0	0	0	0	0	0	0	0	0	0	0	0	0	0	0	0	0	0	0	0	0	0	0	0	0	0	0	0	0	0	0	0	0	0	0	0	0
AC006994.1	0	0	0	1	0	0	4	3	0	0	2	0	2	0	0	0	0	0	2	1	1	1	0	0	1	1	1	1	1	0	0	0	0	0	0	0	0	0	0	0	0	0	0	0	0	1	0	0	0
AC006994.2	21	13	2	14	0	0	4	2	8	2	2	9	0	1	0	6	5	4	3	1	4	0	0	3	1	3	4	0	9	5	1	2	1	1	3	1	5	2	0	6	0	1	1	2	0	0	0	4	4
AC007000.1	11	25	22	26	7	12	6	4	6	5	15	11	5	13	8	9	13	47	9	23	42	9	9	12	15	12	7	11	11	5	13	28	23	37	26	25	35	36	11	23	40	10	20	26	31	20	14	17	19
AC007000.2	11	1	3	0	1	0	0	0	0	0	0	0	0	1	1	0	0	0	0	0	2	3	4	2	0	9	1	2	0	4	1	1	1	3	0	1	0	0	0	0	0	0	1	0	0	3	0	0	0
AC007000.3	12	6	1	0	0	0	0	2	6	0	0	0	1	0	2	0	0	0	1	5	0	3	4	0	1	0	1	2	1	3	0	3	0	1	1	5	3	0	2	3	1	0	4	3	0	6	0	1	1
AC007001.1	0	0	0	0	0	0	0	1	0	0	0	0	0	0	0	1	0	0	0	0	0	0	0	0	0	0	0	0	0	0	0	0	0	0	0	1	0	0	0	0	0	0	1	0	0	0	0	0	0
AC007003.1	0	0	0	0	0	0	0	0	0	0	0	0	0	0	0	0	0	0	0	0	0	0	0	0	0	0	0	0	0	0	0	0	0	0	0	0	0	0	0	0	0	0	0	0	0	0	0	0	0
AC007009.1	0	0	0	0	0	0	0	0	0	0	0	0	0	0	0	0	0	0	1	0	0	0	0	0	0	0	0	0	0	0	0	0	0	0	0	0	0	0	0	0	0	0	0	0	0	0	0	0	0
AC007012.1	0	0	0	0	0	0	0	0	0	0	0	0	0	0	0	0	0	0	1	0	0	0	0	0	1	0	0	0	0	0	0	0	0	0	0	0	0	0	0	0	0	0	0	0	0	0	0	0	0
AC007012.2	2	74	0	11	0	0	0	0	0	0	0	0	0	0	0	0	0	1	1	0	0	0	0	0	2	0	0	0	0	0	0	0	0	0	0	1	0	0	0	0	0	0	0	0	0	0	0	0	0
AC007014.1	0	0	0	0	0	0	0	0	0	0	0	0	0	5	4	0	1	0	0	0	0	1	1	0	0	0	1	0	1	0	0	0	0	0	0	0	0	0	0	0	0	0	0	0	0	0	0	0	0
AC007014.2	21	5	5	3	10	7	42	9	2	15	5	13	14	0	11	17	16	26	36	5	2	7	2	40	7	9	0	4	7	15	2	6	10	1	7	26	17	32	26	45	40	30	18	37	35	25	33	21	18
AC007016.1	0	0	0	0	0	0	0	0	0	0	0	0	0	0	0	0	0	0	0	0	0	2	2	0	1	3	0	0	1	0	0	0	0	0	0	0	0	0	0	0	1	0	0	0	0	0	0	0	0
AC007029.1	2	0	2	3	0	0	0	1	0	0	0	0	0	0	0	0	0	0	1	0	1	0	2	0	0	0	0	0	0	0	0	0	0	2	0	0	0	0	0	1	0	0	0	1	0	0	0	0	0
AC007032.1	30	16	27	20	2	3	9	16	8	3	6	9	13	13	2	4	17	3	27	10	17	9	26	2	10	15	15	5	23	13	7	16	4	15	33	35	44	29	26	4	50	17	11	26	1	19	10	18	8
AC007036.1	0	0	0	0	0	0	0	0	2	0	0	0	0	0	2	0	0	0	0	0	0	2	0	0	1	0	0	0	1	0	0	0	0	1	0	0	0	0	0	0	0	0	0	0	0	0	0	0	0
AC007036.2	12	26	8	2	3	5	13	0	1	0	3	5	1	3	0	5	1	7	3	2	2	23	1	5	4	15	2	4	23	13	0	2	0	0	1	0	6	3	3	4	2	1	11	2	5	6	18	3	7
AC007036.3	0	0	0	0	0	0	0	0	0	0	0	0	0	0	0	0	0	0	0	0	0	0	0	0	0	0	0	0	0	0	0	0	0	0	0	0	0	0	0	0	0	0	0	0	0	0	0	0	0
AC007036.4	5	0	6	0	0	0	1	0	0	0	0	0	2	3	0	2	4	6	2	3	4	4	1	1	2	7	1	1	4	1	0	5	0	1	1	1	0	3	0	0	3	3	3	0	3	0	0	0	6
AC007038.1	173	44	61	39	7	10	21	12	35	8	28	30	8	8	9	9	17	53	17	69	41	101	36	16	43	104	40	28	35	31	38	25	50	89	36	48	18	17	13	42	19	30	64	14	25	75	18	11	47
AC007038.2	106	40	42	25	1	0	14	8	28	5	11	5	4	16	9	5	6	10	15	43	26	42	25	4	19	40	25	40	15	13	23	4	14	48	22	21	4	9	12	15	11	21	29	5	27	19	9	12	44
AC007040.1	0	0	0	0	0	0	1	0	0	0	0	0	0	0	0	0	0	0	1	1	0	0	0	0	0	0	1	1	1	1	0	0	0	1	0	0	0	3	0	0	0	0	0	1	0	0	0	0	0
AC007040.2	10	9	2	2	0	0	0	0	3	0	5	0	0	0	0	1	0	0	0	4	0	1	10	0	0	8	0	3	4	1	2	0	0	1	0	0	1	0	2	0	0	1	6	0	1	1	2	0	0
AC007041.1	32	57	66	10	7	0	6	6	51	27	9	16	9	7	11	27	8	5	25	26	19	22	2	19	15	4	22	8	5	4	12	8	14	46	7	24	24	5	17	24	13	16	11	53	5	10	10	6	15
AC007064.1	0	2	0	3	0	0	0	0	0	0	0	0	0	0	0	0	0	0	0	0	0	0	0	0	0	0	0	0	0	0	0	0	0	0	0	0	0	0	0	0	0	0	0	0	0	0	0	0	0
AC007064.2	0	0	0	0	0	0	0	0	0	0	0	0	0	0	0	0	0	0	0	0	0	0	0	0	0	0	0	0	0	0	0	0	0	0	0	0	0	0	0	0	0	0	0	0	0	0	0	0	0
AC007064.3	0	0	0	0	0	0	0	0	0	0	0	0	0	0	0	0	0	0	0	0	0	0	0	0	0	0	0	0	0	0	0	0	0	0	0	0	0	0	0	0	0	0	0	0	0	0	0	0	0
AC007064.4	0	0	0	0	0	0	0	0	0	0	0	0	0	0	0	0	1	1	0	0	0	0	0	0	0	0	0	0	0	0	0	0	0	0	0	0	0	0	0	0	0	0	0	0	0	0	0	0	0
AC007066.1	4	0	0	0	0	0	0	0	0	0	0	2	0	0	4	0	1	0	0	1	0	0	0	4	5	1	1	0	5	3	1	9	9	6	8	2	9	7	7	1	4	9	1	7	9	4	4	1	5
AC007066.2	172	114	231	91	56	26	67	41	57	43	84	81	69	75	60	189	170	116	84	109	87	50	10	150	89	115	88	51	78	50	102	73	45	119	79	178	158	82	151	177	114	219	135	137	61	177	128	135	153
AC007066.3	0	0	2	4	0	0	3	3	0	0	1	0	0	2	1	1	1	2	1	0	2	3	0	1	0	0	3	0	0	1	2	0	1	0	0	0	1	0	0	0	3	0	2	0	0	1	1	0	0
AC007068.1	0	0	0	0	0	0	0	0	0	0	0	0	0	0	0	0	0	0	0	0	0	0	0	0	0	0	0	0	0	0	0	0	0	0	0	0	0	0	0	0	0	0	0	0	0	0	0	0	0
AC007068.2	2	0	0	4	0	0	0	1	0	0	1	0	0	0	0	1	1	0	2	0	0	0	0	0	0	0	0	0	0	0	0	0	0	0	0	0	0	0	1	0	0	0	0	0	0	0	0	0	1
AC007091.1	0	0	0	1	0	0	0	0	0	0	0	0	0	0	0	0	4	0	0	0	0	0	0	0	0	0	1	0	0	0	0	0	0	0	0	0	0	0	0	0	0	0	0	0	0	0	0	0	0
AC007092.1	0	0	0	0	0	0	0	0	0	0	0	0	0	0	0	0	0	0	0	0	0	1	0	0	0	0	0	0	0	0	0	0	0	0	2	0	0	0	0	0	0	0	0	0	0	0	0	0	0
AC007098.1	0	0	0	1	0	0	0	0	2	0	0	2	0	2	53	0	2	6	5	10	5	7	1	0	15	11	5	4	11	3	10	0	1	0	0	1	0	2	0	0	0	0	4	1	0	2	1	1	1
AC007098.2	3	6	0	0	0	0	0	0	1	0	4	0	0	1	1	0	0	0	0	0	1	9	4	0	2	5	4	1	3	2	0	1	1	0	2	0	0	0	1	1	0	0	1	0	1	4	2	0	0
AC007099.1	0	0	0	0	0	0	1	0	0	3	0	0	0	1	0	0	0	0	0	0	0	0	1	1	0	0	0	0	1	1	0	0	0	0	0	0	0	0	0	0	1	2	1	1	0	3	1	0	2
AC007099.2	10	22	6	7	0	0	2	0	0	0	0	1	0	4	15	0	0	2	1	0	0	0	0	15	1	1	30	0	0	1	1	0	4	2	1	0	8	1	7	0	2	47	19	34	0	20	2	1	0
AC007100.1	12	0	6	4	1	5	9	3	0	0	3	10	2	4	4	3	3	6	1	46	6	2	13	2	13	19	15	3	11	4	0	1	9	4	7	6	11	5	9	2	2	9	4	10	1	8	6	9	4
AC007100.2	0	0	0	9	0	0	0	0	0	0	0	0	1	0	0	0	0	0	0	0	1	0	0	0	0	0	0	0	0	0	0	0	0	0	0	0	0	0	0	0	0	0	0	0	0	0	0	0	0
AC007106.1	1	0	0	4	0	0	0	0	0	1	0	0	0	0	4	0	1	0	0	0	0	0	0	0	0	0	0	1	0	0	0	1	0	0	0	1	0	0	0	1	0	0	0	0	0	0	1	0	0
AC007106.2	0	0	0	3	0	0	0	0	0	1	0	0	0	0	1	0	1	1	0	0	0	0	0	0	0	0	0	0	0	0	0	0	0	0	0	0	0	0	0	0	0	0	0	0	0	0	1	0	0
AC007114.1	94	36	129	80	18	32	66	83	38	23	36	61	41	101	22	26	18	174	36	74	106	35	72	18	51	88	110	71	56	45	66	66	41	101	122	50	63	45	87	24	28	23	53	42	34	64	12	25	32
AC007114.2	4	0	0	0	0	0	0	0	0	0	0	0	0	0	3	0	0	0	0	0	0	0	0	0	0	0	0	0	0	0	0	0	0	0	0	0	0	0	0	0	0	0	0	0	0	2	0	0	0
AC007115.1	0	5	0	0	0	0	0	0	0	0	0	0	0	0	0	0	0	0	0	0	0	0	0	0	0	0	0	0	0	0	0	0	0	0	0	0	0	0	0	0	0	0	0	0	0	0	0	0	0
AC007126.1	0	0	2	0	1	0	5	0	0	0	0	0	0	0	6	0	5	0	0	0	1	0	0	0	0	0	0	3	0	0	2	4	0	0	2	0	0	0	14	1	0	0	0	0	0	0	6	0	0
AC007128.1	0	0	3	3	0	0	0	0	0	0	0	0	0	0	0	0	0	0	0	0	0	0	0	0	0	0	0	0	0	0	0	0	0	1	0	0	1	0	0	0	3	0	0	0	0	0	0	0	0
AC007128.2	0	0	0	2	0	0	0	0	0	0	0	0	0	0	0	0	0	0	0	0	0	0	0	0	0	0	0	0	0	0	0	0	0	0	0	0	0	0	0	0	0	0	0	0	0	0	0	0	0
AC007130.1	0	0	0	0	0	0	0	0	0	0	0	0	0	0	0	0	0	1	0	0	0	0	0	0	0	1	0	0	0	0	0	0	0	0	0	0	0	0	0	0	0	0	0	0	0	0	0	0	0
AC007132.1	0	0	0	0	0	0	0	0	0	0	0	0	0	0	0	0	0	0	0	4	0	1	0	0	0	0	2	0	0	0	0	0	0	0	0	0	0	1	0	0	0	0	0	0	0	0	0	0	0
AC007136.1	1	0	0	4	1	0	2	0	1	2	2	0	0	0	0	0	0	0	0	0	0	0	0	0	0	0	0	0	0	0	0	0	0	0	0	0	0	0	1	0	0	0	1	1	0	0	0	0	0
AC007151.1	0	0	0	0	1	0	0	0	0	0	0	0	0	0	0	0	0	0	0	0	0	0	0	0	0	0	0	0	0	0	0	0	0	0	0	0	0	0	0	2	0	0	0	0	0	0	0	0	0
AC007159.1	0	0	0	5	0	0	0	0	0	1	0	0	0	0	0	0	0	0	0	0	0	0	0	0	0	0	0	0	0	0	0	0	0	0	0	0	0	0	0	0	0	0	0	0	0	0	0	0	0
AC007160.1	0	0	2	0	0	0	1	0	2	0	1	0	0	0	0	3	0	0	0	1	1	0	0	0	6	9	0	0	0	0	0	0	1	1	0	1	0	0	0	0	0	0	0	3	1	0	1	0	0
AC007161.1	0	0	0	0	0	0	0	0	0	0	0	0	0	0	0	0	0	0	0	0	0	1	0	1	0	0	0	1	0	0	1	0	0	0	0	0	0	0	0	0	0	0	0	0	0	0	0	0	0
AC007161.2	0	0	0	0	0	0	0	0	0	0	0	0	0	0	2	0	0	0	0	0	0	0	0	0	0	0	0	0	0	0	0	0	0	0	0	0	0	0	0	0	0	0	0	0	0	0	0	0	0
AC007161.3	0	0	0	0	0	0	0	0	0	0	0	0	0	0	0	0	0	0	0	0	0	0	0	0	0	0	0	0	0	0	0	0	0	0	0	0	0	0	0	0	0	0	0	0	0	0	0	0	0
AC007163.1	4	0	1	0	10	1	11	6	5	2	6	1	9	1	14	32	31	37	20	22	15	2	0	8	4	5	4	3	23	14	4	2	1	2	2	3	11	21	4	5	3	7	0	6	7	3	3	12	11
AC007179.1	0	0	0	2	0	0	0	0	0	0	0	0	0	0	0	0	0	0	0	0	0	0	0	0	0	0	0	0	0	0	0	0	0	0	0	0	0	0	0	0	0	0	0	0	0	0	0	0	0
AC007179.2	9	2	5	37	0	0	11	0	0	2	0	1	0	0	5	0	2	5	1	10	0	1	2	1	1	6	3	0	0	1	1	3	0	1	1	8	1	0	0	2	0	1	2	4	0	14	3	2	0
AC007179.3	0	2	0	0	0	0	0	0	1	0	0	0	0	0	0	0	0	0	0	0	0	0	0	0	0	0	0	0	0	0	0	0	0	0	0	0	0	0	0	0	0	0	0	0	0	0	0	0	0
AC007182.1	0	0	0	0	0	0	0	0	0	2	0	0	0	0	0	1	0	0	1	0	0	0	0	1	0	0	0	0	0	0	0	0	0	0	1	1	0	0	0	0	0	0	0	0	0	0	0	0	0
AC007182.2	21	11	9	1	1	3	2	2	4	5	14	21	4	3	6	7	7	13	15	36	20	19	14	14	6	8	11	27	25	29	28	143	121	101	196	95	118	110	111	44	74	113	101	139	108	127	45	55	80
AC007182.3	0	0	0	0	0	0	0	0	0	0	0	0	0	0	0	0	0	0	0	0	0	0	0	0	0	0	0	0	0	0	0	0	0	0	0	0	0	0	0	0	0	0	0	0	0	0	0	0	0
AC007191.1	334	234	86	133	27	8	45	22	25	55	74	44	68	56	30	171	93	27	38	40	37	127	181	30	45	120	57	61	80	81	57	101	67	55	432	71	49	117	61	59	53	103	117	138	75	137	131	140	45
AC007192.1	6	0	0	3	1	0	0	0	2	0	1	0	0	0	0	0	0	0	0	0	0	1	0	0	0	0	0	0	0	1	0	0	0	1	0	1	0	0	0	2	0	0	0	1	0	0	0	0	0
AC007192.2	2	0	3	2	1	0	0	0	5	0	1	1	0	1	4	3	4	5	1	0	13	1	2	0	0	9	2	4	4	0	1	0	1	5	1	5	0	3	0	0	0	1	1	0	2	2	1	0	0
AC007193.1	0	7	0	1	0	0	0	0	0	0	0	0	0	0	1	0	0	1	1	0	0	0	0	0	1	1	1	0	0	4	0	0	0	1	0	0	0	0	0	0	0	0	0	0	0	1	0	0	0
AC007193.2	0	0	0	1	0	0	0	0	0	0	0	0	0	0	0	0	0	0	0	0	1	0	0	0	0	0	0	0	0	0	0	0	0	0	0	0	0	0	0	0	0	0	0	0	0	0	0	0	0
AC007193.3	0	0	0	1	0	0	1	0	1	0	0	0	1	0	4	0	0	2	0	0	1	1	1	0	2	2	1	2	0	0	0	1	0	0	1	0	0	1	0	0	0	4	0	0	0	0	0	1	0
AC007204.1	0	0	0	0	0	0	0	0	0	0	0	0	0	0	0	0	5	0	0	0	0	0	0	1	1	0	1	0	0	3	0	0	0	0	0	0	0	0	0	0	0	0	0	0	0	0	0	0	0
AC007204.2	5	3	0	1	0	0	0	0	0	0	0	0	0	0	5	0	1	0	0	0	1	1	0	1	0	0	0	0	0	1	0	0	0	1	0	0	0	0	2	0	0	0	0	0	0	0	0	0	0
AC007207.1	1	0	1	5	0	2	0	2	0	1	0	0	0	2	3	1	0	6	0	10	2	0	2	3	2	2	0	0	0	0	1	0	0	0	7	2	0	1	0	0	0	0	0	1	0	5	0	2	0
AC007215.1	0	0	0	0	0	0	0	0	0	0	0	0	0	0	0	0	0	0	0	0	0	0	0	0	0	0	0	0	0	0	0	0	0	0	0	0	0	0	0	0	0	0	0	0	0	0	0	0	0
AC007216.1	0	0	0	0	0	0	0	0	2	0	0	0	0	0	1	0	2	1	1	2	0	0	0	0	1	0	0	0	0	0	0	0	0	0	0	0	0	0	0	0	0	0	1	0	0	1	1	0	0
AC007216.2	4	0	6	2	0	0	0	0	0	0	1	0	0	0	0	4	0	5	2	2	2	0	1	5	1	4	1	2	6	22	1	0	0	2	1	1	0	5	0	3	0	0	1	0	0	3	3	1	3
AC007216.3	103	94	30	22	60	7	69	34	44	84	61	20	77	11	15	86	34	12	42	17	13	35	56	105	41	37	20	31	42	100	27	27	9	24	28	55	58	40	95	96	42	51	68	63	49	107	151	30	55
AC007216.4	25	6	21	14	5	4	7	10	16	12	8	2	4	10	6	0	2	17	4	11	10	11	7	4	11	33	22	10	16	13	11	4	2	24	3	5	6	3	10	13	2	9	10	5	2	15	10	4	3
AC007216.5	0	0	1	0	0	0	0	0	0	0	0	0	0	0	0	0	0	0	0	0	0	0	0	0	0	0	1	0	0	0	1	0	0	0	0	0	0	0	0	0	0	0	0	0	0	1	0	0	2
AC007218.1	0	5	1	3	0	0	0	0	0	0	0	0	0	0	0	0	0	0	0	0	1	0	0	0	0	0	0	0	0	0	0	0	0	0	0	0	0	0	0	0	0	0	0	0	0	1	0	0	0
AC007218.2	0	0	0	0	0	0	0	0	0	0	0	0	0	0	0	0	0	0	0	0	0	0	0	0	0	0	0	0	0	0	0	0	0	0	0	0	0	0	0	0	0	0	0	0	0	0	0	0	0
AC007218.3	0	0	0	0	0	0	0	0	0	0	0	0	0	0	0	1	0	0	0	0	0	0	0	0	0	0	0	0	0	0	0	0	0	0	0	0	0	0	0	0	0	0	0	0	0	0	0	0	0
AC007220.1	22	14	3	4	5	5	25	22	5	8	8	12	16	8	7	2	4	9	14	21	10	8	1	9	8	25	10	8	22	23	14	9	6	18	12	36	12	20	38	19	20	13	8	19	10	20	24	14	11
AC007220.2	11	0	0	0	0	0	0	0	0	0	0	0	0	0	0	0	0	0	0	0	0	0	0	1	0	0	0	0	0	0	0	0	0	0	0	0	0	0	0	0	0	0	0	0	0	0	0	0	0
AC007221.1	0	0	0	9	0	0	0	0	3	0	0	0	0	0	2	0	0	0	1	0	0	0	0	0	0	0	0	0	0	0	0	0	0	0	0	0	0	0	0	0	0	0	0	0	0	0	0	0	0
AC007222.1	0	0	0	0	0	0	0	0	0	1	0	0	0	0	0	0	2	0	0	0	0	0	0	0	0	0	0	0	0	0	0	0	1	0	0	0	0	0	0	0	0	0	2	0	0	0	1	0	0
AC007223.1	0	9	0	1	0	0	0	0	1	0	0	0	0	0	0	0	0	0	0	0	0	0	0	0	1	0	0	0	0	0	0	0	0	0	0	0	0	0	0	0	0	0	0	0	0	0	0	0	0
AC007224.1	0	0	0	0	0	0	0	0	0	0	0	0	0	0	0	0	2	0	0	0	0	0	0	0	0	0	0	0	0	0	0	0	0	0	0	0	0	0	0	0	0	2	0	0	0	0	0	0	0
AC007224.2	26	18	19	5	0	0	0	0	7	0	1	2	0	9	0	2	0	1	2	19	4	4	5	0	2	9	7	11	5	2	3	1	2	8	6	0	0	2	0	3	1	8	1	3	0	1	7	0	3
AC007225.1	0	10	0	0	0	2	0	2	2	0	0	0	0	0	1	1	1	1	2	1	2	2	0	0	0	0	1	0	0	0	1	0	0	0	1	3	0	0	0	0	0	0	1	0	0	0	0	0	0
AC007225.2	1	0	5	0	0	0	0	0	0	0	0	0	0	0	0	0	0	0	0	0	0	0	0	0	0	0	0	0	0	0	0	0	0	0	0	0	0	0	0	0	0	0	0	0	0	0	0	0	0
AC007229.1	0	0	1	0	8	1	2	1	2	0	2	0	0	1	6	8	2	0	4	3	3	3	0	1	4	2	0	2	3	3	1	1	3	2	3	3	5	0	4	2	0	2	1	1	0	1	0	0	0
AC007237.1	0	0	0	0	0	0	0	0	0	0	0	0	0	0	2	0	0	0	0	0	0	0	0	0	0	0	0	0	0	0	0	0	0	0	0	0	0	0	0	0	0	0	0	0	0	0	0	0	0
AC007238.1	16	12	10	2	1	4	8	2	2	12	9	14	3	7	6	5	13	6	4	79	65	11	7	7	10	6	11	10	6	4	17	47	42	63	58	32	42	23	19	24	42	34	27	32	16	21	20	31	46
AC007240.1	37	10	10	12	3	4	8	4	16	0	12	7	9	17	7	0	2	10	4	27	5	8	26	12	12	9	9	21	11	5	18	7	5	9	19	1	5	6	2	8	3	7	17	7	2	11	6	5	1
AC007241.1	0	0	0	0	0	0	0	0	0	0	0	0	0	0	0	0	0	0	0	0	0	0	0	0	0	0	0	0	0	0	0	0	0	0	0	0	0	0	0	0	0	0	0	0	0	0	0	0	0
AC007244.1	0	0	0	0	0	0	0	0	0	0	0	0	0	0	0	0	0	0	0	0	0	0	0	0	0	0	0	0	0	0	0	0	0	0	0	0	0	0	0	0	0	0	0	0	0	0	0	0	0
AC007250.1	0	0	5	0	2	3	5	0	2	8	0	7	5	3	2	0	5	4	5	1	2	0	0	1	0	0	4	2	0	0	0	1	2	1	5	0	0	0	1	1	2	2	0	5	1	2	0	2	3
AC007253.1	2	0	0	8	0	0	0	0	0	0	1	0	0	0	0	0	0	0	0	0	0	0	0	0	0	0	1	0	0	0	0	0	0	1	0	0	0	1	0	0	0	0	2	0	2	2	1	0	4
AC007255.1	0	0	13	8	0	0	10	0	0	0	0	4	3	2	3	1	1	0	0	0	0	0	0	0	3	2	0	0	0	0	0	0	0	1	2	2	2	0	14	0	0	3	0	0	0	1	2	4	0
AC007255.2	0	0	0	3	0	0	0	0	0	0	0	0	0	0	0	0	0	1	0	0	0	0	0	0	0	0	0	0	0	0	0	0	0	0	0	0	0	0	0	0	0	0	0	0	0	0	0	0	0
AC007256.1	45	20	5	14	3	28	4	19	6	17	12	10	20	10	13	8	5	14	29	13	22	11	25	3	23	0	8	6	9	21	17	30	7	26	16	39	63	13	41	19	18	47	22	23	7	18	20	20	12
AC007262.1	2	0	0	0	0	0	0	0	2	0	0	0	0	0	0	0	0	0	0	0	0	1	0	0	0	0	0	0	0	0	0	0	0	0	0	0	0	0	0	0	0	0	0	0	0	0	0	0	0
AC007262.2	46	57	23	56	2	3	6	7	12	3	18	7	10	20	8	0	6	6	10	32	28	27	72	9	12	18	16	28	25	4	5	10	5	32	93	5	9	11	11	12	27	4	30	8	18	38	2	7	4
AC007269.1	0	0	0	0	0	0	0	0	3	0	2	0	0	0	0	0	0	0	0	0	0	0	0	0	0	0	0	0	0	0	1	0	0	0	0	0	0	0	0	0	0	0	0	0	0	1	1	0	0
AC007271.1	0	0	0	4	0	0	2	0	8	1	0	0	2	0	1	0	0	0	2	0	1	0	0	0	1	0	0	1	0	0	0	0	0	0	0	3	0	0	0	0	1	2	0	0	0	0	0	0	0
AC007272.1	3	1	0	9	0	0	0	0	1	3	0	0	0	0	0	2	1	1	2	0	0	1	2	0	0	2	1	0	0	0	0	0	0	0	0	0	0	0	0	0	0	0	0	0	0	0	0	0	0
AC007274.1	0	0	0	0	0	0	0	0	0	0	0	0	0	0	0	0	0	0	0	0	0	0	0	0	0	0	0	0	0	0	0	0	0	0	0	0	0	0	0	0	0	0	0	0	0	0	0	0	0
AC007274.2	0	0	0	0	0	0	0	0	0	0	0	0	0	0	0	0	0	0	0	0	0	0	0	0	0	0	1	0	0	0	0	0	0	0	0	0	0	0	0	0	0	0	0	0	0	0	0	0	0
AC007274.3	0	0	0	0	0	0	0	0	0	0	0	0	0	0	0	0	0	0	0	0	0	0	0	0	0	0	0	0	0	0	0	0	0	0	0	0	0	0	0	0	0	0	0	0	0	0	0	0	0
AC007275.1	0	0	0	0	0	0	0	0	0	0	0	0	0	0	0	0	0	0	0	0	0	0	0	0	0	0	0	0	0	0	0	0	0	0	0	0	0	0	0	0	0	0	0	0	0	0	0	0	0
AC007277.1	1	0	0	4	0	0	0	0	0	2	0	0	0	0	2	0	0	0	1	1	0	0	0	0	0	0	0	0	0	0	0	0	0	0	0	0	0	0	0	0	0	0	0	0	0	0	0	0	0
AC007278.1	1	12	14	18	4	16	4	9	40	8	6	7	2	0	5	3	39	3	35	10	15	57	15	29	48	30	1	23	54	99	30	33	2	67	9	228	102	121	53	31	346	35	14	21	20	32	167	50	6
AC007278.2	1	4	1	9	3	3	0	3	2	13	1	1	1	0	0	8	11	0	18	0	2	29	3	5	13	11	0	6	11	29	11	7	0	17	6	77	22	49	18	15	68	10	4	4	7	8	54	27	2
AC007279.1	0	0	0	0	0	0	0	0	0	0	0	0	0	0	2	0	0	0	0	0	0	0	0	0	0	0	0	0	0	0	0	0	0	0	0	0	0	0	0	0	0	0	0	0	0	0	0	0	0
AC007279.2	0	13	7	6	0	0	3	0	0	0	1	0	1	8	2	1	2	0	4	4	6	3	2	0	2	1	1	1	1	1	1	3	2	1	15	0	0	0	2	3	0	0	8	0	1	0	4	0	0
AC007283.1	0	0	0	0	0	0	0	0	0	0	0	0	0	0	0	0	0	0	0	0	0	0	0	0	0	0	0	0	0	0	0	0	0	0	0	0	0	0	0	0	0	0	0	0	0	0	0	0	0
AC007283.2	0	0	0	0	0	0	0	0	0	0	0	0	0	0	0	0	0	0	0	0	0	0	0	0	0	0	0	0	0	0	0	0	0	0	0	0	0	0	0	0	0	0	0	0	0	0	0	0	0
AC007285.1	0	0	1	0	1	0	0	2	5	0	0	0	0	0	0	3	2	0	3	2	1	2	0	0	2	3	0	2	1	0	1	2	1	5	1	4	3	0	0	2	1	0	0	1	1	0	2	0	2
AC007285.2	0	0	0	0	0	0	0	0	0	0	0	0	0	0	0	0	0	1	0	0	0	0	0	0	0	0	0	0	0	1	0	0	0	0	0	0	0	0	0	0	0	0	0	0	0	0	0	0	0
AC007292.1	73	52	49	35	8	10	19	11	28	9	21	41	8	8	15	16	16	19	16	8	22	19	11	15	24	37	11	21	22	16	36	14	18	30	23	37	9	14	11	43	6	33	17	14	9	20	7	15	28
AC007292.2	4	3	7	4	27	3	7	15	4	30	16	11	19	0	6	25	3	12	16	9	7	13	7	7	11	4	8	17	25	29	13	13	6	6	2	6	11	12	22	15	3	15	3	25	10	23	10	10	4
AC007292.3	5	1	1	0	10	1	3	3	5	16	3	0	5	0	5	6	0	4	7	4	4	7	1	4	0	1	2	5	4	7	2	1	0	2	2	3	0	0	3	2	2	4	1	8	0	2	1	1	4
AC007298.1	3	3	4	2	0	1	0	6	0	0	5	2	0	5	8	5	1	19	15	21	9	9	2	0	8	11	8	20	10	8	3	17	2	20	10	4	5	10	2	3	9	1	2	3	6	1	1	7	1
AC007298.2	13	6	9	15	6	68	2	53	18	3	33	5	19	28	18	18	27	186	103	64	82	33	66	3	83	139	10	78	50	5	16	175	3	150	51	42	20	67	26	1	104	12	49	9	25	7	12	52	11
AC007308.1	2	0	0	3	0	0	0	1	0	1	0	0	0	0	5	0	0	1	3	3	5	1	0	0	0	0	1	0	3	1	2	1	0	0	0	0	0	0	0	0	0	0	1	1	0	0	0	1	0
AC007312.1	0	0	0	2	0	0	0	0	0	0	0	0	0	0	0	0	0	0	0	0	0	0	0	0	0	0	0	0	0	0	0	0	0	0	0	0	0	0	0	0	0	0	0	0	0	0	0	0	0
AC007314.1	0	0	0	0	1	0	2	0	0	0	2	3	0	0	8	7	11	3	8	9	4	7	2	4	1	1	6	7	5	6	8	1	1	1	3	2	2	1	2	3	0	1	3	1	0	0	1	1	3
AC007317.1	0	0	0	0	0	0	0	0	0	0	0	0	0	0	0	0	0	0	0	0	0	0	0	0	0	0	0	0	0	0	0	0	0	0	0	0	0	0	0	0	0	0	0	0	0	0	0	0	0
AC007317.2	0	0	0	0	0	0	0	0	0	0	0	0	0	0	0	0	0	0	0	0	0	0	0	0	0	0	0	0	0	0	0	0	0	0	0	0	0	0	0	0	0	0	0	0	0	0	0	0	0
AC007318.1	34	85	34	23	7	2	30	22	4	48	27	70	29	20	25	24	33	22	36	147	141	19	36	24	12	12	24	27	10	18	18	47	64	34	87	51	102	54	60	60	68	49	64	84	36	23	35	52	53
AC007318.2	32	16	32	25	5	4	3	0	18	4	19	12	5	18	16	3	5	16	3	20	15	16	59	4	4	32	12	36	13	9	21	1	11	22	31	3	7	3	2	8	1	15	25	4	2	13	4	8	2
AC007319.1	10	10	0	12	0	14	3	1	1	2	0	0	6	5	6	0	5	2	4	6	0	6	4	0	12	1	1	0	0	19	10	6	0	2	0	0	23	2	2	1	2	2	0	2	1	5	1	0	0
AC007322.1	0	0	0	0	0	0	0	0	0	0	0	0	0	0	0	0	0	0	0	0	0	0	0	0	0	0	0	0	0	0	0	0	0	0	0	0	0	0	0	0	0	0	0	0	0	0	0	0	0
AC007322.2	0	0	0	0	0	0	0	0	0	0	0	0	0	0	0	0	0	0	0	0	0	0	0	0	0	0	0	0	0	0	0	0	0	0	0	0	0	0	0	0	0	0	0	0	0	0	0	0	0
AC007322.3	0	0	0	0	0	0	0	0	0	0	0	0	0	0	0	0	0	0	0	0	0	0	0	0	0	0	0	0	0	0	0	0	0	0	0	0	0	0	0	0	0	0	0	0	0	0	0	0	0
AC007322.4	0	0	0	0	0	0	0	0	0	0	0	0	0	0	0	0	0	0	0	0	0	0	0	0	0	0	0	0	0	0	0	0	0	0	0	0	0	0	0	0	0	0	0	0	0	0	0	0	0
AC007326.1	0	0	0	0	0	0	0	0	0	0	0	0	0	0	0	0	0	0	0	0	0	0	0	0	0	1	0	1	0	0	0	0	0	0	0	0	0	0	0	0	0	0	0	0	0	0	0	0	0
AC007326.2	0	0	0	0	0	0	1	0	0	3	2	0	0	0	1	3	0	0	0	0	1	0	0	1	0	0	0	0	0	0	0	0	0	0	0	0	0	0	1	4	0	0	0	0	0	0	1	1	0
AC007326.3	7	0	0	0	0	0	0	0	0	0	0	0	0	0	0	0	0	0	0	1	0	0	0	0	0	0	0	0	0	1	0	0	0	0	1	0	0	0	0	0	0	0	0	0	0	0	0	0	0
AC007326.4	0	0	0	0	0	0	0	0	0	0	0	0	0	0	0	0	0	0	0	0	0	0	0	0	0	0	0	0	0	0	0	0	0	0	0	0	0	0	0	0	0	0	0	0	0	0	0	0	0
AC007326.5	0	1	0	0	0	1	0	0	0	0	0	0	0	0	0	0	0	0	0	0	0	0	0	0	0	0	0	0	0	0	0	0	0	0	0	0	0	0	0	0	0	0	0	0	0	0	0	0	0
AC007327.1	0	0	0	0	0	0	0	0	0	0	0	0	0	0	0	0	0	0	0	0	0	1	0	0	0	0	0	0	0	0	0	0	0	0	0	0	0	0	0	0	0	0	0	0	0	0	0	1	0
AC007327.2	0	6	0	0	0	0	0	0	0	0	0	0	0	0	0	0	0	0	0	0	0	0	0	0	0	0	0	0	0	0	0	0	0	0	0	0	0	0	0	0	0	0	0	0	0	0	0	0	0
AC007333.1	0	5	0	2	0	0	0	0	0	0	0	0	0	0	1	0	0	0	0	0	1	0	0	0	0	0	0	0	0	0	0	0	0	0	0	0	0	0	0	0	0	0	0	0	0	0	0	0	0
AC007333.2	0	0	0	2	0	0	0	0	0	0	0	0	0	0	1	0	0	1	0	0	0	0	0	0	0	0	0	0	0	0	0	0	0	0	0	0	0	0	0	0	0	0	0	0	0	0	0	0	0
AC007336.1	0	16	6	7	0	2	0	0	3	0	0	5	0	0	8	0	1	2	14	1	3	21	0	3	4	5	0	12	4	5	1	8	0	22	19	69	39	23	6	0	59	0	1	2	0	4	1	5	1
AC007336.2	2	0	0	3	0	0	0	0	0	0	0	0	0	0	0	0	0	0	0	0	0	3	0	0	0	0	0	0	1	0	0	0	0	0	5	0	0	0	0	0	0	0	2	0	0	0	0	0	0
AC007336.3	0	0	0	0	0	0	0	0	0	0	0	0	0	0	0	0	0	0	0	0	0	0	0	0	0	0	0	0	0	0	0	0	0	0	0	0	0	0	0	0	0	0	0	0	0	0	0	0	0
AC007342.1	12	55	2	3	6	1	3	0	2	1	2	1	2	0	1	4	6	2	6	6	12	13	7	0	5	23	3	5	1	4	4	0	2	8	1	7	2	5	12	0	10	1	8	6	16	9	34	4	10
AC007342.2	0	0	0	0	0	0	0	0	0	0	0	0	0	0	2	0	0	0	0	0	0	0	0	0	0	0	0	0	0	0	0	0	0	0	0	0	0	0	0	0	3	0	0	0	0	0	0	0	0
AC007342.3	3	34	19	11	5	47	9	4	136	1	1	1	5	20	7	6	1	11	68	65	83	24	5	0	77	3	10	80	26	25	1	10	2	542	6	378	69	143	12	6	738	21	1	97	1	1	1	19	13
AC007342.4	11	5	6	14	0	1	1	0	8	4	0	1	0	0	1	0	3	0	9	9	2	0	0	0	20	2	2	4	1	1	0	0	0	33	0	26	6	1	2	0	10	0	0	4	0	0	0	0	0
AC007342.5	15	19	3	20	0	3	2	3	9	2	0	0	0	6	4	0	0	3	7	12	6	4	1	1	30	2	5	11	1	8	0	1	1	60	2	36	4	0	4	1	25	0	0	3	1	0	0	0	1
AC007342.6	14	11	7	6	18	1	8	0	15	5	6	0	31	0	34	15	15	22	25	45	22	33	9	10	9	18	20	49	20	18	21	11	5	21	6	18	6	14	14	13	4	4	5	7	7	8	10	1	7
AC007342.7	39	8	17	14	12	0	9	0	13	9	0	3	6	4	3	1	2	6	8	25	1	24	5	4	6	17	7	20	4	7	11	6	11	20	9	10	8	4	5	6	1	3	3	5	4	2	6	2	1
AC007342.8	0	0	1	3	0	0	0	0	6	0	0	0	0	0	1	0	0	1	0	10	1	0	0	0	10	4	0	2	0	2	0	0	0	18	1	5	2	1	3	0	4	1	0	0	0	0	0	0	0
AC007342.9	5	2	5	5	0	0	0	1	1	2	0	3	0	2	4	0	0	1	5	9	1	1	1	0	10	1	0	7	1	1	0	0	0	34	0	26	2	1	3	0	7	1	0	3	2	1	0	0	0
AC007343.1	0	0	0	5	0	0	0	0	0	0	0	0	0	0	0	0	0	0	0	0	0	0	0	0	0	0	0	0	0	0	0	0	0	0	0	0	0	0	0	0	0	0	0	0	0	0	0	0	0
AC007344.1	0	0	0	0	0	0	0	0	4	0	0	0	0	0	2	0	0	0	0	0	0	0	2	0	0	0	0	0	0	0	0	0	0	0	0	0	0	0	0	0	0	0	0	0	0	0	0	0	0
AC007346.1	4	0	0	0	0	0	0	0	1	0	0	0	0	0	1	0	3	0	0	0	0	0	0	0	0	0	1	0	0	0	0	0	0	0	0	0	0	0	0	0	0	0	0	0	0	0	0	0	0
AC007346.2	0	0	0	3	0	0	0	0	0	0	0	0	0	0	1	0	2	0	0	0	0	0	0	0	0	0	1	0	0	0	0	0	0	0	0	0	0	0	0	0	0	0	0	0	0	0	0	0	0
AC007347.1	0	0	0	0	0	1	0	0	0	0	0	0	0	0	1	0	0	0	0	0	1	2	0	0	2	0	0	0	1	0	0	0	0	0	0	0	0	0	0	0	0	0	0	0	0	0	0	0	0
AC007347.2	0	0	0	0	0	0	0	0	0	0	0	0	0	0	1	0	0	0	0	0	0	0	0	0	0	0	0	0	0	0	0	0	0	0	0	0	0	0	0	0	0	0	0	0	0	0	0	0	0
AC007349.1	0	0	0	4	0	0	0	0	0	0	0	0	0	0	0	0	0	0	0	0	0	0	0	0	0	0	1	0	0	0	0	0	0	0	0	0	0	0	0	0	0	0	0	0	0	0	0	0	0
AC007349.2	0	0	0	0	0	0	0	0	0	0	0	0	0	0	0	0	0	0	1	0	0	0	0	0	0	1	0	0	0	0	0	0	0	0	0	0	0	0	0	0	0	0	0	0	0	0	0	3	0
AC007349.3	0	0	2	0	0	0	0	0	0	0	0	0	0	0	0	0	0	0	1	0	2	0	0	0	0	0	0	0	0	0	0	2	0	2	0	0	1	4	1	1	0	0	0	1	0	0	0	0	0
AC007349.4	3	0	3	1	2	0	2	3	1	5	0	1	2	0	0	0	0	0	2	1	1	5	1	1	1	3	1	0	0	3	0	0	0	1	0	1	1	3	2	1	3	0	0	1	7	1	1	8	0
AC007350.1	0	0	0	0	0	0	0	0	0	0	0	0	0	0	0	0	0	0	0	0	0	0	0	0	0	0	0	0	0	0	0	0	0	0	0	0	0	0	0	0	0	0	0	0	0	0	0	0	0
AC007359.1	0	0	0	0	0	0	0	0	0	0	0	0	0	0	0	0	0	0	0	0	0	0	0	0	0	0	0	0	0	0	0	0	0	0	0	0	0	0	0	0	0	0	0	0	0	0	0	0	0
AC007362.1	0	0	0	0	0	0	0	0	0	0	0	0	0	0	0	0	0	0	0	0	0	0	0	0	0	0	0	1	0	0	0	0	0	0	0	0	0	0	0	0	0	0	0	0	0	0	0	0	0
AC007363.1	0	0	0	0	0	0	0	0	0	0	0	0	0	0	0	0	0	0	1	0	1	0	0	0	0	0	0	0	0	0	0	0	0	0	0	0	0	0	0	0	0	0	0	0	0	0	0	0	0
AC007364.1	3	3	16	26	2	3	4	5	0	5	12	2	1	5	14	10	20	13	13	25	20	14	7	5	11	7	16	7	8	5	7	9	3	10	11	8	6	9	2	6	5	1	6	2	1	6	1	5	7
AC007365.1	1	0	2	2	0	3	1	3	0	0	0	0	2	2	2	6	6	7	1	2	7	6	9	7	6	5	7	9	8	2	3	2	2	8	7	1	4	1	0	8	5	2	6	0	0	3	0	0	3
AC007365.2	3	0	0	0	0	2	0	0	2	0	1	16	2	1	0	5	0	0	1	4	0	1	4	0	1	3	1	3	4	4	3	9	7	10	13	7	5	6	9	9	10	7	5	8	3	2	4	5	0
AC007368.1	6	2	0	20	0	0	0	0	3	0	2	0	0	0	9	1	2	1	1	0	0	0	0	0	0	0	0	0	0	0	0	0	0	1	2	0	1	2	2	0	0	0	1	7	0	1	0	1	0
AC007368.2	5	0	0	0	0	0	0	0	0	0	0	0	0	0	0	0	0	0	0	0	0	0	0	0	0	0	0	0	0	0	0	0	0	0	0	0	0	0	0	0	0	0	0	0	0	0	0	0	0
AC007370.1	0	16	2	0	0	0	0	0	1	0	0	1	0	0	0	0	0	0	0	0	1	3	0	0	2	0	1	0	0	0	1	0	0	0	0	0	0	0	1	0	0	0	0	1	0	0	1	0	0
AC007370.2	11	8	3	6	0	0	1	0	0	0	0	0	0	0	0	0	0	0	1	3	2	3	0	0	1	2	6	1	2	4	2	2	0	1	0	3	0	0	1	2	0	0	9	0	2	1	2	0	0
AC007375.1	0	0	0	0	0	0	0	0	0	0	0	0	0	0	0	0	0	0	0	0	0	0	0	0	0	0	0	0	0	0	0	0	0	0	0	0	0	0	0	0	0	0	0	0	0	0	0	0	0
AC007375.2	0	0	0	3	1	0	0	1	0	0	0	0	1	1	0	0	0	0	0	0	0	0	0	0	0	1	1	0	0	0	0	1	0	0	1	0	0	0	0	0	0	4	0	0	0	0	5	0	0
AC007376.1	0	0	0	2	0	0	0	0	0	0	0	0	0	0	0	0	0	0	0	0	0	0	0	0	0	0	0	0	0	0	0	0	0	0	0	0	0	0	0	0	0	0	0	0	0	0	0	0	0
AC007376.2	0	0	0	0	0	0	0	0	0	0	0	0	0	0	0	0	0	0	0	0	0	0	0	0	0	0	0	0	0	0	0	0	0	0	0	0	0	0	0	0	0	0	0	0	0	0	0	0	0
AC007378.1	0	0	2	0	2	0	0	0	4	0	0	3	1	0	8	5	6	0	2	2	5	2	4	1	2	5	4	1	1	0	1	0	0	2	1	1	2	0	1	0	4	0	0	2	2	1	0	0	0
AC007381.1	133	152	183	154	53	53	53	137	61	40	228	34	77	387	42	44	74	144	120	553	236	60	197	42	177	284	38	286	118	53	175	170	28	330	274	75	178	92	200	101	82	113	786	41	64	90	42	106	74
AC007381.2	0	0	0	0	0	0	0	0	0	0	0	0	0	0	0	0	0	0	0	0	0	1	0	0	0	0	0	0	0	0	0	0	0	0	1	0	0	0	0	0	0	0	0	0	0	0	0	0	0
AC007382.1	0	0	0	0	0	0	0	0	0	0	0	0	0	0	0	0	0	0	0	0	0	0	0	0	0	0	0	0	0	0	0	0	0	0	0	0	0	0	0	0	0	0	0	0	0	0	0	0	0
AC007383.1	0	0	0	0	0	0	0	0	0	0	0	0	0	0	2	0	0	0	0	0	0	0	0	0	0	0	0	0	0	0	0	0	0	0	0	0	0	0	0	0	0	0	0	0	0	0	2	0	0
AC007383.2	766	495	792	282	137	90	1392	394	190	216	229	311	309	215	252	234	284	294	430	290	379	158	261	681	293	169	368	135	224	199	300	151	230	349	224	920	436	339	243	260	202	372	185	242	229	445	562	296	763
AC007383.3	3	0	0	8	1	2	0	0	0	0	1	0	0	0	8	0	5	4	1	6	2	2	5	0	3	5	4	8	3	0	5	0	4	1	1	1	1	0	0	0	0	0	0	0	0	0	1	2	0
AC007384.1	128	149	69	204	249	301	76	652	102	124	454	134	155	230	342	349	543	1386	67	558	502	458	1062	677	419	1366	185	292	2648	301	278	404	154	258	626	227	909	284	263	326	79	154	503	108	164	677	100	351	83
AC007386.1	31	13	2	7	0	0	0	1	6	0	12	5	0	0	4	0	2	1	0	0	3	8	6	1	6	17	2	0	8	5	8	2	2	8	7	16	3	1	2	11	2	3	46	1	15	16	4	3	8
AC007387.1	12	27	0	5	17	5	6	5	4	5	5	34	3	6	4	9	12	8	8	4	3	27	33	28	18	10	39	33	26	35	22	132	147	120	215	100	187	123	118	123	144	109	119	120	147	96	47	76	128
AC007387.2	0	0	1	4	0	0	0	0	0	0	3	8	0	0	2	0	1	1	0	0	0	2	0	0	0	2	0	2	1	1	1	0	1	0	2	4	0	2	1	1	0	4	1	0	2	0	0	2	0
AC007387.3	17	3	2	0	0	0	0	0	1	0	0	0	0	0	1	0	0	1	1	0	0	0	0	0	0	0	0	0	0	0	0	0	0	0	0	0	0	0	0	0	0	0	0	0	0	1	1	0	0
AC007389.1	23	23	8	46	1	0	0	0	4	2	0	0	0	0	14	0	11	5	9	4	1	1	32	0	0	1	8	2	0	2	0	0	0	0	2	0	4	0	2	0	0	0	2	0	0	0	1	2	0
AC007389.2	0	0	0	0	0	0	0	0	1	0	0	0	0	0	0	0	0	0	1	0	0	0	0	0	0	0	0	0	0	0	0	0	0	0	0	0	0	0	0	0	0	0	0	0	0	0	0	0	0
AC007389.3	1	0	0	1	0	0	1	0	0	0	0	0	0	0	1	0	0	5	1	1	0	0	0	0	0	0	0	0	0	0	0	0	0	0	0	0	0	0	0	0	0	0	0	0	0	0	0	0	0
AC007389.4	0	0	0	3	0	0	0	0	0	2	0	0	0	0	0	0	0	0	0	0	0	0	0	0	0	0	0	0	0	0	0	0	0	0	0	0	0	0	0	0	0	0	0	0	0	0	0	0	0
AC007389.5	0	0	0	9	0	0	0	0	0	0	0	0	0	0	0	0	0	0	0	0	0	0	1	0	0	0	0	0	0	0	0	0	0	0	0	0	0	0	0	0	0	0	0	0	0	0	0	0	0
AC007390.1	4	25	0	0	0	0	0	1	0	0	0	0	1	0	0	1	0	0	0	0	0	2	0	1	0	0	0	0	1	0	1	0	0	0	0	0	0	0	1	0	0	0	0	0	0	0	1	0	0
AC007390.2	171	57	84	32	8	5	18	33	69	8	61	48	13	27	70	45	74	50	43	74	55	112	72	43	37	50	79	123	54	61	117	37	46	108	94	55	40	65	27	42	41	63	62	38	52	54	53	26	41
AC007391.1	0	0	0	0	0	0	0	0	0	0	0	0	0	0	0	1	2	0	0	0	0	0	0	1	0	0	0	0	1	0	0	0	0	0	0	0	0	0	0	0	0	0	0	0	1	0	0	2	0
AC007391.2	0	0	2	4	0	0	0	0	2	0	0	0	0	0	0	2	0	0	4	0	0	2	0	0	0	0	0	1	0	0	1	0	0	0	2	2	0	3	1	1	7	1	0	2	0	0	0	0	0
AC007391.3	6	0	1	13	0	0	0	0	3	0	0	0	0	0	2	0	0	1	0	1	0	0	0	0	0	0	0	0	0	0	0	0	0	0	0	0	0	0	0	0	0	0	0	0	0	0	0	0	0
AC007394.1	0	0	0	8	0	0	0	0	0	0	0	0	0	0	1	0	1	0	0	0	0	0	0	0	0	0	0	0	0	0	0	0	0	0	0	0	0	0	0	0	0	0	0	0	0	0	0	0	0
AC007395.1	0	0	0	1	0	0	0	0	0	0	0	0	0	0	0	0	0	0	0	0	0	0	0	0	1	0	0	0	0	0	0	1	1	1	0	0	3	1	0	1	0	0	0	1	2	1	1	1	0
AC007402.1	2	4	0	1	0	0	0	0	0	1	0	0	0	0	1	0	1	0	0	0	0	0	0	0	0	0	0	0	0	0	0	0	0	0	0	0	0	0	0	0	0	0	0	0	0	0	1	0	0
AC007402.2	0	18	0	1	0	0	0	0	0	0	0	0	0	0	0	0	1	0	0	0	0	0	0	0	0	0	0	0	0	0	0	0	0	0	0	0	0	0	0	0	0	0	0	1	0	0	0	0	0
AC007403.1	2	0	0	6	0	0	0	0	0	0	0	0	0	0	0	0	0	0	0	0	0	0	0	0	0	0	0	0	0	0	0	0	0	0	0	0	0	0	0	0	0	0	0	0	0	0	0	0	0
AC007405.1	26	23	0	29	0	2	0	0	2	0	0	0	0	0	8	0	0	3	2	0	6	0	0	0	0	0	2	0	1	4	1	2	0	0	2	0	0	0	0	0	2	4	3	1	1	0	0	0	0
AC007405.2	2	4	1	0	0	0	0	1	0	6	4	0	1	0	1	1	0	0	1	0	0	1	1	0	0	0	0	0	0	0	0	0	0	0	0	2	3	0	0	0	0	0	2	1	0	1	0	0	0
AC007405.3	0	0	0	10	0	1	0	0	2	0	0	0	0	0	2	0	0	0	0	0	0	0	0	0	0	0	3	0	0	0	0	1	0	2	0	3	0	0	0	0	0	0	1	0	0	0	0	0	0
AC007405.4	3	0	1	0	0	0	0	0	0	0	0	0	0	0	0	3	0	0	0	1	0	0	0	0	0	0	0	0	0	2	0	1	0	0	0	0	0	0	0	0	0	0	0	0	0	0	1	0	2
AC007406.1	0	0	0	1	0	0	0	0	0	0	0	0	0	0	0	0	1	0	0	0	0	0	0	0	0	0	0	0	0	0	0	0	0	0	0	0	0	0	0	0	0	0	0	0	0	0	0	0	0
AC007406.2	4	4	0	10	1	0	0	0	1	0	0	0	0	0	3	0	1	0	0	0	1	0	0	0	0	1	0	0	0	1	1	0	0	0	0	0	0	0	0	0	0	0	0	0	2	0	0	0	0
AC007406.3	0	0	0	1	0	0	0	0	0	0	0	0	0	0	3	0	0	0	1	0	0	0	0	0	0	0	0	0	0	0	1	3	0	0	0	0	0	0	1	0	0	0	0	0	0	0	0	0	0
AC007406.4	0	0	0	0	0	0	0	0	0	0	0	0	0	0	0	0	0	0	0	0	0	0	0	0	0	0	0	0	0	0	0	0	0	0	0	0	0	0	0	0	0	0	0	0	0	0	0	0	0
AC007406.5	653	317	379	140	23	8	29	68	287	159	108	45	70	135	227	81	49	20	30	269	110	227	147	93	148	428	302	259	24	39	336	32	332	310	185	158	58	15	86	52	16	195	139	111	69	63	156	44	52
AC007422.1	0	1	2	12	0	0	0	0	0	0	0	0	0	0	3	0	1	1	1	0	0	0	0	0	1	0	1	0	0	0	0	0	0	0	0	0	0	0	0	0	2	0	1	1	0	0	0	0	0
AC007422.2	0	0	0	0	1	0	2	0	0	0	0	1	0	0	0	0	1	0	0	0	0	0	2	0	0	0	0	0	0	0	0	0	0	0	10	0	0	0	0	0	0	0	2	2	0	0	0	0	1
AC007423.1	0	0	0	3	0	0	0	0	0	0	0	0	0	0	1	0	0	0	0	0	0	0	0	0	0	0	0	0	0	0	0	0	0	0	0	0	0	1	0	0	0	0	0	0	0	0	0	0	0
AC007424.1	8	13	5	20	1	0	0	0	1	2	0	0	0	0	8	0	1	0	1	0	2	0	0	0	0	0	1	0	0	0	0	0	0	0	0	0	0	0	0	0	0	0	0	0	0	0	0	0	0
AC007431.1	0	0	0	0	0	0	0	0	0	0	0	0	0	0	0	0	0	0	0	0	0	0	0	0	0	0	0	1	0	2	1	0	0	0	0	0	0	0	0	0	0	0	1	0	0	1	0	0	0
AC007431.2	0	0	0	0	0	0	0	0	0	0	0	0	0	0	0	0	0	6	0	0	0	0	0	0	0	0	1	0	3	0	0	0	0	1	0	0	0	0	0	0	0	0	1	0	0	0	0	0	0
AC007431.3	0	0	0	0	0	1	0	0	0	1	0	0	1	0	3	0	0	0	0	0	1	7	2	1	8	13	0	0	0	6	2	0	0	1	2	4	0	0	3	6	1	3	10	0	1	3	2	1	1
AC007432.1	0	1	0	7	0	0	0	0	0	0	0	0	0	0	0	0	0	0	0	0	0	0	0	0	0	0	0	0	0	0	0	0	0	0	0	0	0	0	0	0	0	0	0	0	0	0	0	0	0
AC007435.1	0	0	0	0	0	0	0	0	0	0	0	0	0	0	0	0	0	0	0	0	0	1	0	0	0	0	1	1	0	0	2	0	0	0	0	0	0	0	0	2	0	0	0	0	0	0	0	0	0
AC007448.1	0	0	0	0	0	0	0	0	0	0	0	0	0	0	1	0	0	1	0	1	0	0	0	0	0	0	0	0	0	0	0	0	0	0	0	0	0	0	0	0	0	0	0	0	0	0	0	0	0
AC007448.2	0	0	0	0	0	0	0	0	0	0	0	0	0	0	0	0	0	0	0	0	0	0	0	0	0	0	0	0	0	0	0	0	0	0	0	0	0	0	0	0	0	0	0	0	0	0	0	0	0
AC007448.3	1	0	0	2	1	4	8	0	1	2	1	4	3	2	1	5	12	6	1	7	3	1	6	3	2	6	3	7	2	4	6	1	1	5	4	1	6	5	0	1	1	7	2	3	2	7	3	2	5
AC007448.4	45	9	6	25	7	1	4	3	7	6	4	14	1	2	18	3	3	2	4	9	2	5	10	2	4	8	16	3	4	3	5	2	3	12	20	8	2	1	5	5	0	3	2	3	0	3	10	3	3
AC007450.1	0	0	0	0	0	0	0	0	0	0	0	0	0	0	0	0	0	0	0	0	0	0	0	0	0	0	0	0	0	0	0	0	0	0	0	0	0	0	1	0	0	0	0	0	0	0	0	0	0
AC007450.2	0	0	0	2	0	0	0	0	0	0	0	0	0	0	0	0	0	0	1	0	0	0	0	0	0	0	0	0	0	0	0	0	0	0	0	0	0	0	0	0	0	0	0	0	0	0	0	0	0
AC007450.3	0	0	0	0	0	0	0	0	0	0	0	0	0	0	0	0	0	0	0	0	0	0	0	0	0	0	0	0	0	0	0	0	0	0	0	0	0	0	0	0	0	0	0	0	0	0	0	0	0
AC007450.4	1	4	0	5	0	0	7	2	2	2	4	0	1	0	2	0	3	0	1	0	3	1	2	3	4	7	5	0	1	1	1	0	0	0	1	4	3	0	4	0	3	5	0	4	0	13	1	0	3
AC007458.1	0	0	0	0	0	0	0	0	0	0	0	0	0	0	0	0	0	0	1	0	0	0	0	0	0	0	0	0	1	0	0	0	0	0	0	0	0	0	0	0	0	0	0	1	0	0	0	0	0
AC007463.1	0	0	9	8	2	1	0	0	0	4	0	2	2	13	0	3	2	9	1	23	4	2	4	1	3	5	4	1	3	2	2	2	0	2	26	0	6	2	1	0	0	34	18	5	0	20	2	0	0
AC007463.2	0	0	0	0	0	0	0	0	0	0	0	0	0	0	0	0	0	0	0	0	0	0	0	0	0	0	0	0	0	0	0	0	0	0	0	0	0	0	0	0	0	0	0	0	0	0	0	0	0
AC007483.1	3	0	0	2	0	0	0	0	0	0	0	0	0	0	1	0	1	1	0	1	0	0	0	0	0	2	0	0	0	0	0	0	0	0	0	0	0	0	0	0	0	0	1	0	0	0	0	0	0
AC007485.1	7	0	0	0	0	0	0	0	3	0	0	0	0	0	0	0	0	0	0	0	0	0	0	0	0	0	0	0	0	0	0	0	0	0	0	0	0	0	3	0	0	0	0	0	0	0	0	0	0
AC007485.2	225	108	110	51	9	4	29	17	65	3	34	42	6	43	50	11	7	43	16	62	63	58	72	5	50	118	102	66	27	30	88	18	118	75	64	84	27	15	38	14	8	22	99	21	18	39	18	25	30
AC007490.1	0	0	0	0	0	0	0	0	0	0	0	0	0	0	0	0	0	0	0	0	0	0	0	0	0	0	0	0	0	0	0	0	0	0	0	0	0	0	0	0	0	0	0	0	0	0	0	0	0
AC007491.1	0	0	1	0	0	0	0	0	0	0	0	0	0	0	0	0	0	0	0	0	0	0	0	0	0	0	0	0	0	0	0	0	0	0	0	0	0	0	0	0	0	0	0	0	0	0	0	0	0
AC007493.1	28	14	10	83	0	0	0	0	11	6	0	0	0	0	15	0	12	7	5	5	4	0	0	0	0	0	1	0	0	1	0	0	0	0	0	0	0	1	0	0	0	0	0	0	0	0	0	0	0
AC007493.2	4	9	0	2	0	1	10	0	0	2	1	5	3	2	6	3	4	3	6	4	2	5	1	4	2	3	2	4	3	5	3	4	1	3	2	5	4	1	1	0	2	3	1	2	1	11	1	3	1
AC007494.1	0	0	0	0	0	0	0	0	0	1	0	0	0	0	0	0	0	0	0	0	0	0	0	0	0	0	0	0	0	0	0	0	0	0	0	0	0	0	0	0	0	0	0	0	0	0	0	0	0
AC007494.2	7	0	0	2	0	0	0	0	0	0	0	0	0	0	0	0	0	0	0	0	0	0	0	0	1	0	1	0	0	0	0	0	0	0	0	0	0	0	0	2	0	0	1	0	0	0	0	0	0
AC007494.3	0	0	0	0	0	0	0	0	0	3	0	0	0	0	0	0	2	0	0	0	0	0	0	0	0	0	0	0	0	1	0	0	0	0	0	0	0	0	0	0	0	0	0	0	0	0	0	0	0
AC007495.1	1	0	0	0	0	0	0	0	0	0	0	0	0	0	2	0	0	0	0	0	0	0	0	0	0	0	0	0	0	0	0	0	0	0	0	0	0	0	0	0	0	0	0	0	0	0	0	0	0
AC007496.1	0	0	0	0	0	0	0	0	0	0	0	0	0	0	0	0	0	0	0	0	0	2	0	0	0	0	0	0	0	1	0	0	0	0	0	0	0	0	0	0	0	0	0	0	0	0	0	0	0
AC007496.2	0	0	0	0	0	0	0	0	0	0	0	0	0	0	0	0	0	0	0	0	0	2	0	0	0	0	0	0	1	0	0	0	0	0	0	0	0	0	0	0	0	0	0	0	0	0	0	0	0
AC007496.3	1	9	0	12	1	1	0	2	0	2	2	3	0	0	3	0	4	4	0	0	2	34	11	4	4	25	0	1	7	11	4	0	1	1	1	9	2	1	8	12	6	1	24	1	11	16	7	0	3
AC007497.1	18	13	15	13	0	0	0	0	4	0	0	1	0	0	1	0	1	3	0	0	5	4	5	0	0	5	0	1	0	0	10	4	3	1	2	1	0	0	0	2	1	1	10	0	0	2	0	0	2
AC007497.2	5	0	0	8	0	0	0	0	4	0	0	0	0	0	1	2	1	4	0	1	0	2	0	0	0	1	0	0	0	0	0	0	0	0	0	0	0	0	0	2	0	0	0	0	0	0	0	0	0
AC007513.1	0	0	0	1	0	0	0	0	0	0	0	0	3	0	0	0	0	0	0	3	0	0	0	0	0	0	0	0	0	0	0	0	0	0	0	0	0	0	0	0	0	0	0	0	0	0	0	0	0
AC007527.1	9	0	1	10	0	3	3	11	0	0	0	2	0	2	0	0	0	13	3	0	3	0	0	0	8	0	1	3	0	0	0	7	0	0	2	0	1	2	0	0	0	0	9	0	0	0	0	2	2
AC007527.2	0	0	0	1	0	0	0	0	0	0	0	0	0	0	0	0	0	0	0	0	0	2	0	0	2	0	0	0	1	0	0	0	0	0	0	0	0	0	0	0	0	0	3	0	0	0	0	0	0
AC007528.1	0	0	0	3	0	0	0	0	0	0	0	0	0	0	0	0	0	0	0	0	0	1	0	0	0	0	0	0	0	0	0	0	0	2	0	0	0	0	0	0	0	0	0	0	0	0	0	0	0
AC007529.1	0	0	0	5	0	0	0	0	0	0	0	0	0	0	0	0	0	0	0	0	0	0	0	0	0	0	0	0	0	1	0	0	0	0	0	0	0	0	0	0	0	0	0	0	0	0	0	0	0
AC007529.2	0	0	0	1	0	0	0	0	0	0	0	0	0	0	1	0	1	0	0	0	0	0	0	0	0	0	1	0	0	0	0	0	0	0	0	0	0	0	0	0	1	0	0	0	0	0	0	0	0
AC007533.1	4	0	2	8	0	0	0	0	0	0	2	0	0	0	4	0	3	0	3	0	0	0	1	0	0	0	1	0	0	2	1	0	0	0	0	0	0	0	0	0	1	0	0	0	0	0	0	0	0
AC007535.1	3	0	0	0	0	1	3	9	0	0	1	2	0	1	0	0	0	5	0	0	5	0	0	0	12	0	0	1	3	0	1	1	0	0	3	0	0	0	6	1	0	0	10	0	0	0	1	0	0
AC007536.1	0	0	0	0	0	0	0	3	2	2	2	0	0	0	4	1	2	0	0	0	1	0	0	0	0	0	0	0	0	0	0	0	0	0	0	0	0	0	0	0	0	0	0	0	0	0	0	0	0
AC007537.1	0	0	0	0	0	0	0	0	0	1	1	0	0	0	0	0	0	0	0	1	1	0	0	0	0	0	0	0	0	0	0	0	0	0	0	3	0	0	0	0	1	0	0	0	0	1	0	0	1
AC007540.1	0	0	0	4	0	0	0	0	0	0	0	0	0	0	0	0	0	0	0	0	0	0	0	1	0	0	0	0	1	0	0	0	0	0	0	0	0	0	0	0	0	0	0	1	0	0	0	0	0
AC007541.1	67	34	88	38	1	3	11	7	34	1	4	8	1	32	16	9	8	11	9	13	24	14	21	14	23	51	120	29	12	7	20	7	35	45	51	8	10	2	8	2	2	20	34	4	1	16	4	14	9
AC007546.1	23	54	1	7	10	2	1	7	3	12	8	9	4	10	2	8	11	6	16	8	5	5	17	13	1	15	1	4	7	5	10	10	2	5	21	18	11	23	13	14	88	15	15	19	16	16	13	17	10
AC007546.2	0	0	1	0	0	0	0	0	0	0	0	0	1	0	0	0	0	0	0	0	0	0	0	0	0	0	0	3	0	0	0	0	0	1	3	0	0	0	1	0	1	4	2	2	0	2	0	0	0
AC007546.3	2	0	8	23	2	2	0	0	0	0	9	2	1	6	3	0	8	0	1	9	2	1	4	2	0	3	5	7	2	2	1	0	1	6	6	0	0	0	0	0	0	0	12	0	0	4	0	0	0
AC007547.1	2	0	0	0	0	0	0	0	0	0	3	0	0	0	0	0	1	0	1	0	0	1	0	0	0	0	0	0	0	0	0	0	0	0	0	0	3	0	2	0	1	0	0	1	0	0	0	0	1
AC007547.2	0	0	0	0	0	0	0	0	0	0	0	0	0	0	0	0	0	0	0	1	0	0	0	0	0	0	0	0	1	0	0	0	0	0	0	0	0	0	0	0	0	0	0	0	0	0	0	0	0
AC007547.3	0	0	0	0	0	0	0	0	0	0	0	0	0	0	0	0	0	0	0	0	0	0	0	0	0	0	0	0	0	0	0	0	0	0	0	0	0	0	0	0	0	0	0	0	0	0	0	0	0
AC007551.1	2	0	1	1	0	1	0	0	2	3	0	1	0	0	0	0	0	0	1	2	0	0	2	0	1	3	0	1	0	1	1	1	2	2	4	0	0	1	0	2	0	1	4	0	0	1	0	0	0
AC007551.2	0	0	0	0	0	0	0	0	0	0	0	0	0	0	0	0	0	0	0	0	0	0	0	0	0	0	0	0	0	0	0	0	0	0	0	0	0	0	0	0	0	0	0	0	0	0	0	0	0
AC007552.1	0	0	0	0	0	0	0	0	0	0	0	0	0	0	0	0	0	0	0	0	0	0	0	0	0	0	0	0	0	0	0	0	0	0	0	0	0	0	0	0	0	0	0	0	0	0	0	0	0
AC007552.2	0	0	0	0	0	0	0	0	0	0	0	0	0	0	0	0	1	0	1	0	0	0	0	0	0	0	0	0	0	0	0	0	0	0	0	0	0	0	0	0	0	0	0	0	0	0	0	0	0
AC007556.1	0	0	0	0	0	2	0	0	3	0	0	0	0	0	3	0	0	0	0	1	0	2	9	1	2	1	1	9	0	0	0	0	0	5	1	6	1	4	0	0	8	0	0	1	0	0	0	3	0
AC007557.1	2	0	0	5	0	0	0	0	0	0	0	0	0	0	0	0	0	0	0	0	0	0	0	0	0	0	0	0	0	0	0	0	0	0	1	0	0	0	0	0	0	0	0	0	0	0	0	0	0
AC007557.2	0	0	0	0	0	0	0	0	0	0	0	0	0	0	0	0	0	0	0	0	0	0	0	0	0	0	0	0	0	0	0	0	0	0	0	0	0	0	0	0	0	0	0	0	0	0	0	0	0
AC007557.3	0	0	0	0	0	0	0	0	0	0	0	0	0	0	2	0	0	0	0	0	0	0	1	0	0	0	0	0	0	0	0	1	0	0	0	0	0	0	0	0	0	0	0	0	0	0	0	0	0
AC007557.4	0	0	0	0	0	0	0	0	0	0	0	0	0	0	0	0	0	0	0	0	0	0	0	0	0	0	0	0	0	0	0	0	0	0	0	0	0	0	0	0	0	0	0	0	0	0	0	0	0
AC007559.1	0	0	0	0	0	0	0	0	0	0	0	0	0	0	0	0	0	0	0	0	0	0	0	0	0	0	0	0	0	0	0	0	0	0	0	0	0	0	0	0	0	0	0	0	0	0	0	0	0
AC007560.1	0	4	1	2	1	0	0	0	1	0	0	0	0	0	0	0	0	0	0	13	9	0	1	0	0	0	1	0	1	3	2	7	3	1	2	3	0	0	0	0	0	2	1	0	1	0	0	1	2
AC007562.1	0	0	0	0	0	0	0	0	0	0	0	0	0	0	0	0	0	0	0	0	0	0	0	0	0	0	0	0	0	0	0	0	0	0	0	0	0	0	0	0	0	0	0	0	1	0	0	0	0
AC007563.1	1	0	0	0	0	0	0	0	0	0	0	0	1	0	0	0	0	0	0	0	0	0	0	0	0	0	0	0	0	0	0	0	0	0	0	1	1	0	0	1	0	1	0	0	0	0	0	3	0
AC007563.2	2	0	0	5	0	0	3	0	0	3	0	2	0	2	0	0	0	0	2	0	1	0	0	0	2	0	0	0	0	0	0	0	0	0	7	1	0	0	0	1	0	0	0	0	0	0	0	0	0
AC007563.3	0	0	0	0	0	0	0	0	0	0	0	0	0	0	0	0	0	0	0	0	0	0	0	0	0	0	0	0	0	0	0	0	0	0	0	0	1	0	0	0	0	0	0	0	0	0	0	0	0
AC007563.4	0	0	1	3	0	0	0	0	2	0	0	0	0	0	2	0	0	1	0	0	0	0	0	0	0	0	0	0	0	0	0	0	0	0	0	0	0	0	0	1	0	0	0	0	0	0	0	0	0
AC007566.1	492	248	340	193	25	36	128	122	105	56	176	206	91	111	123	53	92	187	91	385	130	200	121	87	119	469	119	212	149	127	279	267	61	427	216	255	116	118	232	217	143	168	216	103	247	160	132	98	91
AC007566.2	0	0	0	0	0	0	0	0	0	0	0	0	0	0	0	0	0	0	0	0	0	0	0	0	0	0	0	0	0	0	0	0	0	0	0	0	0	0	0	0	0	0	0	0	0	0	0	0	0
AC007568.1	0	0	0	0	0	0	0	0	0	0	0	0	0	0	0	0	0	0	0	0	0	0	0	0	0	0	0	0	0	0	0	0	0	0	0	0	0	0	0	0	0	0	0	0	0	0	0	0	0
AC007569.1	324	118	160	128	12	50	23	68	151	13	272	55	8	152	36	16	21	163	19	238	268	81	792	68	166	381	148	270	71	128	78	133	50	366	393	193	88	32	89	473	100	137	47	43	107	314	26	50	44
AC007570.1	2	12	3	0	0	0	1	0	0	0	0	0	3	4	3	1	3	1	2	2	4	2	3	0	1	5	3	4	0	1	1	1	1	4	2	3	6	2	6	1	3	0	0	1	7	0	4	1	4
AC007595.1	0	0	0	3	0	0	0	0	0	0	2	0	0	0	0	0	0	0	0	0	0	0	0	0	0	0	2	0	0	0	0	0	0	0	0	0	0	0	0	0	0	0	0	0	0	0	0	0	0
AC007598.1	0	0	4	4	0	0	6	0	0	3	2	3	2	1	1	0	0	4	7	0	1	8	7	8	6	14	9	2	4	26	4	1	1	1	5	6	9	2	4	23	3	12	11	3	8	27	5	10	13
AC007598.2	0	0	0	3	0	0	0	0	0	0	0	0	0	0	0	0	0	0	0	0	0	0	0	0	0	1	0	0	0	0	0	0	0	0	0	0	0	0	0	0	0	0	0	0	0	0	0	0	0
AC007598.3	27	30	13	0	6	1	6	0	29	2	1	0	3	3	6	0	2	8	1	2	2	12	16	3	6	35	13	4	6	29	0	0	1	9	2	6	2	3	4	3	0	4	5	5	4	19	39	0	7
AC007599.1	0	0	0	0	1	0	0	0	0	0	0	0	0	0	0	0	0	0	0	1	1	2	0	0	0	0	0	1	1	0	0	0	0	1	3	0	0	1	1	0	0	0	0	0	0	0	0	0	0
AC007599.2	0	0	0	7	0	0	0	0	0	0	0	0	0	0	0	0	1	0	0	0	0	2	3	0	1	5	1	5	0	0	0	0	0	2	2	0	0	0	0	0	0	0	0	0	0	2	0	0	0
AC007601.1	3	0	0	2	0	0	0	0	0	0	0	0	0	0	3	1	0	2	0	0	1	1	1	0	1	3	1	0	2	0	0	0	0	0	0	0	0	1	0	0	0	0	1	0	0	0	0	0	0
AC007601.2	2	0	0	0	0	0	0	0	0	0	0	0	0	0	0	0	3	0	0	0	0	0	0	0	0	0	0	0	0	1	0	0	0	0	0	0	0	0	0	0	0	0	0	0	0	0	0	0	0
AC007603.1	0	0	0	6	0	0	0	0	0	0	0	0	0	0	2	0	0	2	0	0	0	0	0	0	0	0	0	0	0	0	0	0	0	0	0	0	0	0	0	0	0	0	0	0	0	0	0	0	0
AC007603.2	0	0	0	0	0	0	0	0	0	0	0	0	0	0	0	0	0	0	0	0	0	0	0	0	0	0	0	0	0	0	0	0	0	0	0	0	0	0	0	0	0	0	0	0	0	0	0	0	0
AC007603.3	5	7	0	6	2	0	0	0	1	0	0	0	0	0	5	1	3	3	1	0	0	0	0	0	0	0	0	0	0	0	0	0	0	0	0	0	0	0	0	0	0	0	0	0	0	0	0	0	0
AC007608.1	1	0	0	0	0	0	0	0	0	0	0	0	0	0	1	0	0	0	0	0	1	0	0	0	0	1	0	0	1	0	0	0	0	0	2	0	0	0	0	0	1	0	0	0	0	0	0	0	0
AC007608.2	0	0	0	2	0	0	0	0	0	0	0	0	0	0	1	0	0	0	0	0	0	1	0	0	0	0	0	0	0	0	0	0	0	0	0	0	0	0	0	0	0	0	0	0	0	0	0	0	0
AC007608.3	6	27	3	6	1	0	3	26	1	2	2	0	0	1	2	0	2	0	4	6	4	5	4	0	7	2	2	1	18	0	3	0	0	7	10	1	0	3	4	0	3	4	2	1	0	0	0	0	0
AC007608.4	1	2	0	12	7	0	0	1	0	3	1	0	3	0	2	4	5	1	0	0	0	11	13	3	1	0	0	2	1	4	0	0	0	0	1	2	0	0	1	0	0	0	0	1	0	0	3	1	0
AC007610.1	29	4	1	10	1	7	11	4	3	5	8	2	0	4	5	0	4	12	3	1	2	5	2	1	3	4	2	3	4	4	4	7	0	4	3	0	1	2	2	1	1	0	2	0	3	4	0	5	2
AC007610.2	0	8	1	8	0	0	0	0	0	0	0	0	0	0	3	0	5	7	2	7	1	2	1	0	0	1	4	6	1	2	2	1	2	1	0	0	0	1	0	0	0	0	1	0	0	0	0	0	0
AC007610.3	2	0	0	8	0	0	0	0	0	0	0	0	0	0	0	0	1	3	0	1	0	1	0	1	0	1	0	0	0	0	2	0	0	0	0	0	0	0	0	0	0	0	0	0	0	0	0	0	0
AC007610.4	41	40	9	33	5	2	2	5	22	4	8	13	2	11	9	0	3	7	2	14	17	17	20	4	14	53	9	18	5	13	21	20	8	27	27	19	5	12	11	7	3	7	66	16	14	12	9	0	6
AC007610.5	1	12	0	11	0	0	0	0	1	3	0	0	0	2	2	0	1	3	0	0	0	0	1	1	0	0	1	0	2	0	4	3	0	1	2	0	1	0	0	0	1	2	1	0	3	0	1	1	0
AC007611.1	21	17	2	3	0	0	1	5	2	3	8	1	1	3	12	1	4	4	4	10	1	1	3	1	0	3	8	3	3	6	5	0	2	5	6	8	2	0	6	0	7	1	6	8	0	5	0	0	7
AC007613.1	4	0	1	3	1	3	1	6	6	3	2	0	2	9	7	4	1	11	6	3	3	4	1	5	3	3	2	6	18	8	3	2	2	7	12	0	2	12	5	6	7	4	4	0	2	6	2	3	1
AC007614.1	24	29	7	75	1	0	4	0	6	1	13	11	0	0	9	0	9	3	14	6	2	0	0	0	7	3	2	0	0	7	0	0	0	1	47	0	0	0	60	24	0	0	39	1	6	0	11	17	5
AC007614.2	0	0	0	3	0	0	0	0	0	0	0	0	0	0	1	0	0	1	0	0	0	0	0	0	0	0	0	0	0	0	0	0	0	0	0	0	0	0	0	0	0	0	0	0	0	0	0	0	0
AC007618.1	0	0	0	1	0	0	0	0	0	0	0	0	0	0	0	0	0	0	0	1	0	0	0	0	0	0	0	0	0	0	0	0	0	0	0	0	0	0	0	0	0	0	0	0	0	0	0	0	0
AC007619.1	14	11	2	3	6	2	5	8	2	11	2	1	12	4	0	18	14	5	2	20	0	13	5	21	3	9	1	1	7	12	9	4	2	2	6	28	26	4	22	15	10	13	25	4	33	11	15	2	6
AC007619.2	0	0	0	0	0	0	0	0	0	0	0	0	0	0	0	0	0	0	0	0	0	0	1	0	0	0	0	0	0	0	0	0	0	0	0	0	0	0	0	0	0	0	0	0	0	0	0	0	0
AC007620.1	1	0	0	0	0	0	0	0	0	0	0	0	0	0	0	0	0	0	0	0	0	0	0	0	0	0	0	0	0	0	0	0	0	0	1	0	0	0	0	0	0	0	0	0	0	0	0	0	0
AC007620.2	26	12	15	7	2	0	1	0	5	7	6	5	2	1	36	17	11	14	16	20	17	19	13	10	14	24	6	30	12	23	12	9	9	20	3	5	2	4	17	12	14	8	5	11	5	6	7	7	8
AC007620.3	20	13	8	1	0	0	4	0	6	2	3	3	0	8	3	8	0	0	2	11	1	4	3	4	5	6	3	6	4	4	6	1	3	4	3	6	0	1	10	11	6	8	4	8	5	2	2	0	5
AC007621.1	0	0	0	0	1	0	0	0	0	0	0	0	0	0	1	0	0	0	0	0	0	0	0	0	0	0	0	0	1	0	0	0	0	0	0	0	0	0	0	0	0	0	0	0	0	0	0	1	0
AC007622.1	0	8	1	0	3	0	2	1	0	13	2	2	18	1	0	7	1	1	3	1	1	3	3	4	5	3	0	2	2	1	3	1	0	1	1	3	5	2	11	1	0	7	4	7	19	5	7	5	4
AC007622.2	10	15	0	11	0	0	0	1	0	0	5	0	0	0	5	2	12	5	0	8	1	3	1	4	2	6	12	3	3	0	2	0	0	3	0	5	3	4	3	3	7	0	2	0	4	0	0	3	1
AC007631.1	0	0	0	0	0	0	0	0	0	0	0	0	0	0	0	0	0	0	0	0	0	0	0	0	0	0	0	0	0	0	0	0	0	0	0	0	0	0	0	0	0	0	0	0	0	0	0	0	0
AC007637.1	36	7	3	12	2	1	5	9	4	4	6	3	2	8	9	1	5	11	1	12	1	29	4	9	25	75	24	6	79	1	8	13	0	12	13	19	15	6	14	20	2	9	10	3	3	6	6	0	7
AC007638.1	0	0	0	0	1	0	0	0	0	0	0	0	0	0	0	0	0	3	0	0	0	0	0	0	0	0	0	0	0	0	0	0	0	0	0	0	0	1	0	1	0	0	0	0	0	0	0	0	0
AC007638.2	0	0	0	0	0	0	0	0	0	0	0	0	0	0	0	1	0	0	0	0	0	0	0	0	0	0	0	0	0	1	0	0	0	0	0	0	0	0	0	0	0	0	0	0	0	0	0	0	0
AC007639.1	2	0	1	5	0	0	0	0	0	2	3	0	0	0	2	0	0	1	1	0	3	0	1	0	0	1	0	0	0	0	0	0	0	0	1	0	0	0	0	0	0	0	0	1	0	1	0	0	0
AC007649.1	0	1	3	16	0	0	0	0	2	0	0	0	0	0	1	0	3	2	2	0	0	0	0	1	0	0	0	0	0	0	0	0	0	0	0	0	0	0	0	0	0	0	0	0	0	0	0	0	0
AC007652.1	1	0	0	0	0	0	0	0	0	0	0	0	0	0	0	0	1	0	0	0	0	0	0	0	0	0	0	0	0	0	0	0	0	0	0	0	0	0	0	0	0	0	0	0	0	0	0	0	0
AC007652.2	0	0	0	0	0	0	0	0	0	0	0	0	0	0	1	0	0	1	0	0	0	0	0	0	0	0	0	0	0	0	0	0	0	0	0	0	0	0	0	0	0	0	0	0	0	0	0	0	0
AC007652.3	0	0	0	0	0	0	0	0	0	0	0	0	0	0	0	0	4	0	0	0	0	0	0	0	0	0	0	0	0	0	0	0	0	0	0	0	0	0	0	0	0	0	0	0	0	0	0	0	0
AC007655.1	0	0	0	0	0	0	0	0	0	0	0	0	0	0	2	0	0	0	0	0	0	0	0	0	0	0	0	0	0	0	0	0	0	0	0	0	0	0	0	0	0	0	0	0	0	0	0	0	0
AC007655.2	6	0	4	0	0	7	1	0	0	0	0	0	5	0	3	0	3	0	0	2	3	7	2	0	1	0	2	3	3	2	1	1	1	4	7	2	0	0	0	1	1	0	5	1	0	3	0	2	0
AC007656.1	0	0	0	7	0	0	0	0	0	0	0	0	0	0	1	0	0	2	1	0	0	0	0	0	0	0	0	0	0	1	0	0	0	0	0	0	0	0	0	0	0	0	0	0	0	0	0	0	0
AC007656.2	0	0	0	0	0	0	0	0	0	0	0	0	0	0	0	0	0	0	0	0	0	0	0	0	0	0	0	0	1	0	0	0	0	0	0	0	0	0	0	0	0	0	0	0	0	0	0	0	0
AC007656.3	1	0	0	0	1	0	0	0	1	0	0	0	0	0	0	0	0	0	1	0	0	0	0	0	0	0	0	0	0	0	0	0	0	0	0	0	0	0	0	0	0	0	1	0	0	0	0	0	0
AC007656.4	0	0	0	0	0	0	0	0	0	0	0	0	0	0	0	0	0	0	1	0	0	0	0	0	0	0	0	0	0	0	0	0	0	0	0	0	0	0	0	0	0	0	0	0	0	0	0	0	0
AC007663.1	8	0	8	5	0	0	2	5	2	1	1	4	0	2	2	0	7	1	0	2	1	2	4	1	2	2	0	0	0	1	3	4	0	3	6	2	0	1	2	1	0	2	0	0	1	1	1	2	0
AC007663.2	1	0	0	0	0	0	1	0	0	0	0	4	0	0	0	0	4	0	0	0	0	0	0	0	0	1	0	0	0	4	0	0	0	0	0	0	23	0	0	0	0	0	0	0	0	2	0	0	3
AC007663.3	3	2	3	0	3	0	4	3	0	0	0	2	1	5	0	0	6	9	1	4	2	1	1	0	2	4	3	1	2	2	3	6	0	4	2	0	0	3	1	5	2	1	8	0	0	4	0	2	1
AC007663.4	61	36	23	10	1	2	8	10	19	5	12	19	3	28	17	1	4	6	1	13	13	10	12	4	11	25	12	21	14	7	10	9	4	24	26	9	26	8	13	18	15	45	10	5	0	21	8	10	7
AC007666.1	10	20	3	9	4	0	4	0	2	2	2	2	0	0	4	8	2	2	1	1	1	9	7	3	0	1	4	3	2	2	2	0	1	3	2	0	0	0	6	1	3	7	1	1	1	4	4	1	1
AC007666.2	0	2	1	2	1	0	0	0	6	0	1	0	0	0	3	0	3	1	5	0	0	0	1	0	1	0	0	0	0	0	1	2	0	0	0	0	0	0	1	0	0	1	0	0	0	0	0	0	0
AC007671.1	1	6	0	7	1	0	0	1	0	0	0	0	0	0	0	3	0	0	0	0	0	0	0	0	0	0	0	0	0	0	0	0	0	0	0	1	5	1	0	0	0	0	0	0	0	1	0	0	0
AC007673.1	0	0	0	0	0	0	0	0	0	0	3	0	0	0	0	0	0	0	0	0	0	0	2	0	0	5	0	0	0	0	0	0	0	0	0	0	0	0	0	0	0	0	2	0	0	0	0	0	0
AC007677.1	0	0	0	0	0	0	0	0	0	0	0	0	0	0	0	0	0	0	0	0	0	0	0	0	0	0	0	0	0	0	0	0	0	0	0	0	0	0	0	0	0	0	0	0	0	0	0	0	0
AC007679.1	0	0	0	4	4	0	0	0	0	0	3	0	0	0	1	5	10	0	3	0	1	4	0	4	2	0	1	1	2	3	1	1	1	1	0	0	2	2	0	0	1	0	1	0	1	1	3	2	2
AC007679.2	0	0	0	0	0	0	0	0	0	0	0	0	0	0	0	0	0	0	2	0	0	0	0	0	0	0	0	0	0	0	0	0	0	0	0	0	0	0	0	0	0	0	0	0	0	0	0	0	0
AC007681.1	26	15	11	9	0	4	0	0	9	0	0	7	1	4	6	0	0	2	0	9	3	13	9	1	4	17	11	8	3	6	4	0	3	4	25	10	3	2	3	2	1	1	8	3	2	4	2	1	2
AC007682.1	7	0	0	8	0	0	0	0	1	2	0	0	0	0	2	1	0	0	0	0	0	0	0	0	0	0	1	0	1	1	0	0	0	0	0	0	0	0	1	0	0	0	0	0	0	0	0	0	0
AC007683.1	25	25	9	4	1	5	3	0	7	3	10	17	2	1	8	5	12	8	4	13	13	10	18	11	6	15	10	13	3	11	17	27	46	29	40	23	52	31	24	22	46	39	25	41	29	22	17	25	31
AC007683.2	0	0	0	4	0	0	0	0	4	0	0	0	0	0	2	0	0	0	0	0	0	0	1	0	0	0	0	0	0	0	0	0	0	0	0	0	0	0	0	0	0	0	0	0	0	0	0	0	0
AC007684.1	10	25	17	3	7	0	7	5	4	8	1	0	4	1	1	10	16	9	4	0	4	7	10	11	11	4	1	3	3	13	7	2	0	2	3	2	7	7	12	8	1	10	17	2	11	30	18	10	3
AC007685.1	0	0	1	1	0	0	0	0	0	0	3	0	0	1	0	0	2	0	1	0	0	0	0	0	0	2	3	1	1	0	0	0	0	0	2	1	1	0	2	3	0	0	0	0	0	1	0	0	1
AC007686.1	0	0	0	0	0	0	0	0	0	0	0	0	0	4	0	0	0	0	0	0	0	0	1	0	0	0	0	0	0	0	1	2	0	0	0	0	0	0	0	0	0	0	0	0	0	0	0	0	0
AC007686.2	0	0	0	0	0	0	0	0	0	0	1	0	0	0	0	0	1	0	1	1	1	0	0	1	0	2	3	0	1	5	0	0	0	0	3	0	0	0	0	2	0	0	1	0	1	0	0	0	0
AC007686.3	31	13	30	34	16	19	22	71	23	24	36	42	21	35	18	70	77	104	30	65	92	21	7	30	60	112	12	14	17	57	32	38	19	76	55	26	32	69	31	41	65	41	57	52	31	47	29	40	55
AC007686.4	4	12	0	3	26	2	3	1	3	1	2	3	9	2	12	6	17	12	3	12	7	0	4	6	1	3	1	1	3	7	1	3	1	6	11	2	9	3	13	11	1	3	6	1	1	5	0	4	1
AC007686.5	3	4	0	12	0	0	0	1	3	5	0	0	0	0	2	1	7	0	0	0	0	1	0	0	0	0	0	0	0	2	0	0	0	0	0	0	0	0	0	3	0	1	0	2	0	0	0	0	0
AC007687.1	6	4	3	0	0	0	0	0	1	0	0	0	0	0	1	0	0	1	1	0	0	1	1	1	0	2	0	1	0	3	1	8	0	0	0	0	2	0	3	2	1	1	3	0	1	3	0	1	3
AC007688.1	16	10	12	14	10	1	4	0	15	6	10	17	6	1	11	16	13	4	8	107	59	16	12	14	4	8	3	14	7	17	8	63	75	61	87	51	51	68	60	55	63	67	52	94	87	38	21	51	117
AC007688.2	3	10	0	5	0	0	0	0	9	0	0	0	0	0	0	0	2	0	0	0	0	0	0	0	0	0	0	0	0	0	0	0	0	0	0	0	0	0	0	0	0	0	0	0	0	0	0	0	0
AC007690.1	0	0	0	0	0	0	0	0	0	0	0	0	0	0	0	0	1	0	0	1	0	0	1	0	0	0	0	0	0	0	0	0	0	0	1	0	2	1	0	0	0	0	0	0	0	1	0	0	0
AC007695.1	3	6	0	6	0	0	0	0	0	1	0	0	0	1	3	0	2	0	1	2	1	2	0	1	3	0	2	1	0	2	1	0	0	0	1	0	0	0	0	4	1	0	1	0	0	1	2	3	0
AC007718.1	0	0	0	0	0	0	0	0	0	0	0	0	0	0	0	0	0	0	0	0	0	0	0	0	0	0	0	0	0	0	0	0	0	0	0	0	0	0	0	0	0	0	0	0	0	0	0	0	0
AC007728.1	0	0	0	0	2	0	0	0	0	0	0	0	0	0	0	1	5	0	1	1	1	1	0	2	0	0	3	0	1	1	0	0	1	1	0	2	0	5	1	1	4	2	3	0	0	0	0	0	1
AC007728.2	59	38	65	27	33	23	14	141	33	42	44	6	89	84	24	62	44	67	116	38	65	37	102	103	46	60	8	66	107	36	144	82	4	156	122	84	91	79	95	68	146	21	68	21	99	123	11	52	32
AC007728.3	2	6	0	4	0	2	6	3	2	0	0	0	0	0	2	0	0	0	1	0	1	3	1	0	0	4	0	2	0	0	2	0	0	6	1	16	4	8	1	2	18	4	0	3	0	1	3	1	4
AC007731.1	3	0	0	8	0	0	0	0	0	0	0	0	0	0	1	0	1	1	0	5	2	1	4	0	1	1	0	5	0	2	1	2	2	3	1	1	2	0	2	0	0	1	4	2	1	0	1	0	0
AC007731.2	29	28	14	1	2	4	5	6	8	0	5	8	3	29	9	5	0	20	6	4	20	1	9	0	23	12	10	8	3	2	13	9	1	10	50	4	2	0	1	0	1	4	9	2	2	1	2	5	3
AC007731.3	0	0	0	0	0	0	0	0	0	2	0	0	0	0	0	1	0	1	0	3	1	0	1	0	1	0	0	0	1	0	0	0	0	0	0	0	0	0	0	0	0	1	1	0	0	0	0	0	0
AC007731.4	0	0	0	0	0	0	0	0	0	0	0	0	0	0	0	0	0	0	0	0	0	0	0	0	0	0	0	0	0	0	0	0	0	0	0	0	0	0	0	0	0	0	0	0	0	0	0	0	0
AC007731.5	293	258	585	50	8	11	14	51	13	0	147	29	9	508	191	15	4	63	24	57	124	43	82	2	105	144	127	194	70	19	111	76	55	36	475	14	6	10	7	6	10	35	206	15	2	19	12	12	18
AC007736.1	0	0	0	0	0	0	0	0	0	2	0	0	0	0	0	0	0	0	0	3	0	0	0	0	0	0	0	0	0	0	0	0	0	0	0	0	0	0	0	0	0	0	1	0	0	0	0	0	0
AC007738.1	0	0	2	6	0	0	0	0	0	0	0	0	0	0	2	0	1	0	0	0	0	1	0	0	0	2	2	0	0	1	0	0	0	0	0	0	0	0	0	1	0	0	0	0	0	0	0	0	1
AC007741.1	0	0	0	18	0	0	0	0	0	0	0	0	0	0	3	0	0	1	0	1	0	0	1	0	0	0	0	0	0	0	0	0	0	0	0	0	0	0	0	0	0	0	0	0	0	0	0	0	0
AC007742.1	0	0	0	0	0	0	0	0	0	0	0	0	0	0	0	0	0	0	0	0	0	0	0	0	0	0	0	0	0	0	0	0	0	0	0	0	0	0	0	0	0	0	0	0	0	0	0	0	0
AC007742.2	0	0	0	0	0	0	0	0	0	0	0	0	1	0	0	0	0	0	0	0	0	0	0	0	0	0	0	0	0	0	0	0	0	0	0	1	0	0	1	0	0	0	3	0	0	0	0	0	0
AC007743.1	1	1	0	0	0	0	0	0	0	0	0	2	0	3	1	0	0	0	0	0	1	1	0	0	0	0	0	0	0	0	0	0	9	0	0	0	0	0	0	0	0	0	0	0	0	0	0	0	0
AC007744.1	0	0	0	0	0	0	0	0	0	0	0	0	0	0	0	0	0	0	0	0	0	0	0	0	0	0	0	0	0	0	0	0	0	0	0	0	0	0	0	0	0	0	0	0	0	0	0	0	0
AC007749.1	0	11	0	1	0	0	0	0	0	0	0	0	0	0	0	0	1	0	0	0	0	0	0	0	0	0	0	0	0	0	0	0	0	0	5	0	0	0	0	0	0	0	0	0	0	0	0	0	0
AC007749.2	0	0	0	1	0	0	0	0	0	0	0	0	0	0	0	0	0	0	0	0	0	0	0	0	0	0	0	0	0	0	0	1	0	0	0	0	0	0	3	0	0	0	0	0	0	0	0	0	1
AC007750.1	0	0	0	10	0	0	0	0	3	2	0	0	0	0	2	0	0	0	0	0	0	0	0	0	0	0	0	0	0	0	0	0	0	0	0	0	0	0	0	0	0	0	0	0	0	0	0	0	0
AC007751.1	0	0	0	0	0	0	0	0	0	0	0	0	0	0	0	0	0	0	0	0	0	0	0	0	0	0	0	0	0	0	0	0	0	0	0	0	0	0	0	0	0	0	0	0	0	0	0	0	0
AC007773.1	21	6	13	12	6	3	4	0	11	0	3	0	2	5	3	1	2	12	9	10	3	6	6	0	3	6	16	10	10	4	4	2	7	4	6	8	10	2	8	4	5	4	14	1	5	14	2	1	6
AC007780.1	19	12	1	7	1	1	0	6	6	0	0	0	1	2	4	0	4	1	3	1	2	4	0	3	2	1	0	2	1	3	5	1	2	8	0	17	5	1	2	4	5	1	0	7	0	0	3	2	1
AC007785.1	0	0	0	0	0	0	0	0	0	2	0	0	0	1	0	0	0	2	0	0	0	0	0	0	0	0	0	0	0	0	0	0	0	0	0	0	0	0	0	0	0	0	0	0	0	0	0	0	0
AC007785.2	0	0	0	0	0	0	0	0	0	0	0	0	0	0	1	0	0	0	0	0	0	0	0	0	0	0	0	0	0	0	0	0	0	0	0	0	0	0	0	0	0	0	0	0	0	0	0	0	0
AC007785.3	16	25	6	10	0	0	0	2	6	3	1	3	2	2	12	0	4	3	5	1	1	4	5	4	8	23	4	10	8	4	8	4	1	11	2	5	0	0	3	4	6	4	10	1	1	2	2	4	0
AC007786.1	40	1	15	2	3	1	4	6	4	0	3	4	7	3	0	1	0	8	4	14	7	5	14	3	3	10	8	1	6	3	8	6	0	7	15	2	10	4	5	4	2	5	6	3	4	9	2	3	1
AC007786.2	11	9	3	0	0	0	0	0	4	0	6	0	0	2	1	0	0	1	1	0	0	1	2	0	0	3	0	1	0	1	0	0	0	0	2	0	0	0	0	0	0	2	0	0	2	0	0	0	0
AC007786.3	0	0	0	0	0	0	0	1	0	0	0	0	0	0	0	0	0	0	0	0	0	0	0	0	0	0	0	0	1	0	0	2	0	0	0	0	0	0	0	0	0	1	0	0	0	0	0	0	0
AC007786.4	0	9	0	0	0	0	0	0	0	0	0	0	0	0	0	0	0	0	0	0	1	0	0	0	0	0	0	0	0	0	0	0	0	0	0	0	0	0	0	0	0	0	0	0	0	0	0	0	0
AC007787.1	0	6	0	0	0	0	0	0	0	0	0	0	0	0	1	0	2	0	0	0	0	0	0	0	0	0	0	0	0	0	0	0	0	0	0	0	0	0	0	0	0	0	0	0	1	0	0	0	0
AC007787.2	1	0	1	0	2	0	0	4	0	1	0	0	0	1	0	0	0	1	0	0	2	3	2	1	2	7	1	1	1	0	1	0	0	7	1	1	0	0	0	0	0	2	2	0	3	0	0	4	0
AC007790.1	0	0	0	3	0	0	0	0	0	0	0	0	0	0	1	0	0	1	0	0	2	0	0	0	0	0	0	0	0	0	0	0	0	0	0	0	0	0	0	0	0	0	0	0	0	0	0	0	0
AC007792.1	0	0	1	0	3	0	0	3	1	0	1	0	0	0	0	0	1	4	0	2	1	0	0	0	0	1	3	4	0	2	1	1	0	4	2	1	0	2	0	1	0	0	2	1	1	0	0	0	0
AC007795.1	0	0	0	2	0	0	0	0	0	0	0	0	0	0	0	0	0	2	0	0	0	0	0	0	0	0	0	0	0	0	0	0	0	0	0	0	0	0	0	2	0	0	0	0	0	0	0	0	0
AC007823.1	13	55	20	11	2	1	1	3	10	0	4	1	5	13	13	6	2	3	1	11	11	11	25	0	7	31	11	15	2	10	4	7	11	14	12	4	0	1	7	4	0	4	4	1	0	3	4	0	0
AC007834.1	4	0	0	7	0	0	0	0	2	0	2	0	0	2	0	0	0	3	0	2	4	1	0	0	0	0	0	0	1	0	1	0	2	1	0	0	0	0	0	0	0	0	0	0	0	0	0	0	0
AC007834.2	15	13	5	10	19	1	10	3	0	4	14	11	8	5	3	12	2	9	7	4	7	5	14	9	9	49	5	5	31	36	4	8	2	7	19	19	1	8	36	11	11	17	20	10	32	46	8	7	15
AC007842.1	366	82	93	21	3	6	20	14	60	12	26	52	13	47	45	9	12	18	9	83	30	69	76	24	55	114	56	40	69	55	72	57	22	82	80	64	28	13	21	58	27	30	77	8	37	80	19	16	50
AC007846.1	0	0	0	0	0	0	0	0	0	0	0	0	0	0	1	0	0	0	0	0	0	0	0	0	0	0	2	0	0	0	0	0	0	0	0	0	0	0	0	0	0	0	0	0	0	0	0	0	0
AC007846.2	0	0	0	1	0	0	0	0	0	0	0	0	0	0	2	0	0	0	0	0	0	0	0	0	0	0	0	0	0	0	0	4	0	0	0	0	0	0	0	0	0	0	0	0	0	0	0	0	0
AC007848.1	1	1	0	15	0	0	0	0	0	0	0	0	0	0	0	0	0	0	0	0	0	0	0	0	0	0	0	0	0	0	0	0	0	0	0	0	0	0	0	0	0	0	0	0	0	0	0	0	0
AC007848.2	0	0	0	6	0	0	0	0	0	0	0	0	0	0	0	0	1	0	0	0	0	0	0	0	0	0	0	0	0	0	0	0	0	0	0	0	0	0	0	0	0	0	0	0	0	0	0	0	0
AC007849.1	1	0	0	0	0	0	1	0	0	0	0	0	0	0	1	0	0	0	0	0	0	1	0	0	0	0	0	0	0	1	0	0	0	0	0	0	0	0	0	0	0	0	0	0	0	0	0	0	0
[truncated: 57,051 more rows]
[truncated: 19 more columns]
