# Supplementary material for: Risk factors in DUX4-positive childhood and adolescent B-cell acute lymphoblastic leukemia
Source: Blood Cancer J. 2024 Jul 22;14(1):119. doi: 10.1038/s41408-024-01099-3 (PMC11263571; doi:10.1038/s41408-024-01099-3)
Supplement: Supplementary file 3 — Supplementary Tables S2 & S3 [file 41408_2024_1099_MOESM3_ESM.xlsx]

## Sheet: Info
Risk factors in DUX4-positive childhood and adolescent B-cell acute lymphoblastic leukemia
Schinnerl et al.
List of Abbreviations
No	number
UID	unique patient identifier
Study	AIEOP-BFM ALL 2000/2009 or 2017
Age_at_Dx	age at diagnosis in years
Gender	F, female; M, male
RNA-seq	RNA-sequencing
FISH_IGHsplit	interphase FISH analysis using dual-color IGH-flanking break-apart probes
ALLCatchR_pred	B-ALL subtype prediction by ALLCatchR (Beder et al., 2023)
ALLCatchR_score	B-ALL subtype prediction score by ALLCatchR
ALLSorts_pred	B-ALL subtype prediction by ALLSorts (Schmidt et al., 2022)
ALLSorts_score	B-ALL subtype prediction score by ALLSorts
ERG	ERG status determined by SNP array analysis
IKZF1	IKZF1 status determined by SNP array or Multiplex Ligation-Dependent Probe Amplification (MLPA) analysis
IKZF1plus	IKZF1plus deletion pattern
CDKN2A	CDKN2A status determined by SNP array or Multiplex Ligation-Dependent Probe Amplification (MLPA) analysis
CDKN2B	CDKN2B status determined by SNP array or Multiplex Ligation-Dependent Probe Amplification (MLPA) analysis
PAX5	PAX5 status determined by SNP array or Multiplex Ligation-Dependent Probe Amplification (MLPA) analysis
TBL1XR1	TBL1XR1 status determined by SNP array analysis
TP53	TP53 status determined by SNP array analysis
CD371	CD371 surface maker expression
CD2	CD2 surface maker expression
CD56	CD56 surface maker expression
CD34	CD34 surface maker expression
NA	not available
WBC *10^9/l	white blood cell count
PR_response	prednisone respone
Morpho_remission	cytomorphology remission day 33 (<5% blasts)
Study_RG	study risk group
Study_RG_2017	virtual study risk group applying the risk stratification criteria of the contemporary AIEOP-BFM ALL 2017 study
Actual_PCR_MRD_RG	actual PCR-MRD risk group
PCR_MRD_RG_2017	virtual PCR-MRD risk group applying the risk stratification criteria of the contemporary AIEOP-BFM ALL 2017 study
MRD_SER	slow early response according to PCR-MRD
PCR_MRD_d15	PCR-MRD day 15
PCR_MRD_TP1	PCR-MRD time point 1 (day 33, end of induction therapy)
PCR_MRD_TP2	PCR-MRD time point 2 (end of consolidation therapy)
PCR_MRD_d15_10^-2	PCR-MRD day 15 <10-2 vs. ≥10-2
actual_FCM_MRD_RG	actual flow cytometry (FCM) based MRD risk group
FCM_MRD_lym_0.1%	FCM-MRD lymphoblasts <0.1% vs. ≥0.1%
FCM_MRD_lym_10%	FCM-MRD lymphoblasts <10% vs. ≥10%
FCM_MRD_lym_sw_0.1%	FCM-MRD lymphoblasts + switch blasts <0.1% vs. ≥0.1%
FCM_MRD_lym_sw_1%	FCM-MRD lymphoblasts + switch blasts <1% vs. ≥1%
FCM_MRD_lym_sw_10%	FCM-MRD lymphoblasts + switch blasts <10% vs. ≥10%
FCM_MRD_lym_sw_mono_0.1%	FCM-MRD lymphoblasts + switch blasts + monocytes <0.1% vs. ≥0.1%
FCM_MRD_lym_sw_mono_10%	FCM-MRD lymphoblasts + switch blasts + monocytes <10% vs. ≥10%
swALL_d15	myelomonocytic switch at day 15 as determined by FCM
UID_diagnosis	unique patient identifier of matching sample at diagnosis
BMT	bone marrow transplantation
D	diagnosis
R	relapse
del	deletion; % of deleted cells
nodel	no deletion
htz	heterozygous
hmz	homozygous
ex1	exon 1
mut	mutation
WT	wilde type
WT_PCR	wilde type determined by genomic PCR and Sanger sequencing
MRD	measurable residual disease
SRG	standard risk group
MRG	medium risk group
HRG	high risk group
LR	PCR-MRD low risk group
IR	PCR-MRD intermediate risk group
HR	PCR-MRD high risk group
FCM	flow cytometry
FLR	FCM-MRD low risk group
FMR	FCM-MRD medium risk group
FHR	FCM-MRD high risk group
sec. osteosarcoma	secondary osteosarcoma

## Sheet: Supplementary Table S2
No	UID	Study	Age_at_Dx	Gender	Time_point	RNA-seq	FISH_IGHsplit	ALLCatchR_pred	ALLCatchR_score	ALLSorts_pred	ALLSorts_score	ERG	IKZF1	IKZF1plus	CDKN2A	CDKN2B	PAX5	TBL1XR1	TP53	TP53_mut	RAS_MAPK_pathway_mut	NRAS_mut	KRAS_mut	PTPN11_mut	NF1_mut	FLT3_mut	PAX5_mut	IKZF1_mut	ZEB2_mut	KMT2D_mut	TBL1XR1_mut	CD371	CD2	CD56	CD34	WBC *10^9/l	PR_response	Morpho_remission	Study_RG	Study_RG_2017	Actual_PCR_MRD_RG	PCR_MRD_RG_2017	MRD_SER	PCR_MRD_d15	PCR_MRD_TP1	PCR_MRD_TP2	actual_FCM_MRD_RG	FCM_MRD_lym_0.1%	FCM_MRD_lym_10%
1	124003	AIEOP_BFM_ALL_ 2000	12.69	F	D	yes	neg	DUX4	0.95	DUX4	0.995	nodel	del	no	nodel	nodel	nodel	nodel	nodel	WT	no	WT	WT	WT	WT	WT	WT	WT	WT	WT	WT	strong	negative	negative	strong	6.7	good	yes	MRG	MRG	IR	IR	no	NA	<5x10-4	neg	FMR	NA	NA
2	180461	AIEOP_BFM_ALL_ 2000	7.46	F	D	yes	neg	DUX4	1	DUX4	0.986	del	nodel	no	nodel	nodel	del (40%)	del htz ex1	nodel	WT	no	WT	WT	WT	WT	p.590_591_FY>LGD (0.24)	p.Gln232Ter (0.16)	WT	WT	WT	p.Ile174AsnfsTer8 (0.84)	strong	weak	negative	strong	4.4	NA	yes	MRG	MRG	IR	IR	no	<5x10-4	<5x10-4	neg	FLR	NA	NA
3	180462	AIEOP_BFM_ALL_ 2000	14.14	M	D	yes	neg	DUX4	0.9	DUX4	0.995	del	del	no	nodel	nodel	nodel	nodel	nodel	WT	no	WT	WT	WT	WT	WT	WT	WT	WT	WT	WT	strong	strong	weak	strong	3.22	good	yes	MRG	MRG	IR	IR	no	≥5x10-4 <10-2	<5x10-4	neg	FMR	NA	NA
4	85470	AIEOP_BFM_ALL_ 2000	3.08	M	D	yes	neg	DUX4	0.95	DUX4	0.995	del	nodel	no	nodel	nodel	del	nodel	nodel	WT	no	WT	WT	WT	WT	WT	WT	WT	WT	WT	WT	strong	negative	negative	strong	12.5	good	yes	MRG	MRG	NA	NA	NA	NA	NA	NA	FMR	<0.1%	<10%
5	124005	AIEOP_BFM_ALL_ 2000	6.95	F	D	yes	neg	DUX4	1	DUX4	0.999	del	nodel	no	nodel	nodel	nodel	nodel	nodel	WT	no	WT	WT	WT	WT	WT	WT	WT	WT	WT	WT	strong	negative	negative	strong	20.9	good	yes	SRG	SRG	LR	LR	no	<5x10-4	neg	neg	FLR	<0.1%	<10%
6	85480	AIEOP_BFM_ALL_ 2000	5.88	M	D	yes	neg	DUX4	0.9	DUX4	0.998	del	nodel	no	nodel	nodel	nodel	nodel	nodel	WT	no	WT	WT	WT	WT	WT	WT	WT	WT	p.Asp4874SerfsTer6 (0.35)	WT	strong	weak	weak	strong	13.4	good	yes	SRG	SRG	LR	LR	no	≥5x10-4 <10-2	neg	neg	FMR	≥0.1%	<10%
7	180459	AIEOP_BFM_ALL_ 2000	5.27	F	D	yes	neg	DUX4	0.95	DUX4	0.867	nodel	nodel	no	del htz	del htz	del	nodel	nodel	WT	yes	p.Gly13Arg (0.46)	WT	WT	WT	WT	WT	WT	WT	WT	WT	strong	strong	negative	strong	7.7	good	yes	MRG	MRG	IR	IR	no	≥5x10-4 <10-2	<5x10-4	neg	FLR	<0.1%	<10%
8	123998	AIEOP_BFM_ALL_ 2000	16.49	M	D	yes	neg	DUX4	1	DUX4	0.992	del	nodel	no	nodel	nodel	del (30%)	nodel	nodel	WT	no	WT	WT	WT	WT	WT	WT	p.Gly158Ser (0.41)	p.His1038Arg (0.43)	WT	p.Ile84ProfsTer2 (0.14) and p.Ala86_Val87insGly (0.16)	weak	weak	negative	strong	5.9	good	yes	MRG	MRG	IR	IR	no	≥5x10-4 <10-2	<5x10-4	neg	FLR	≥0.1%	<10%
9	27306	AIEOP_BFM_ALL_ 2000	3.75	M	D	no	neg	NA	NA	NA	NA	del	nodel	no	nodel	nodel	nodel	nodel	nodel	NA	NA	NA	NA	NA	NA	NA	NA	NA	NA	NA	NA	strong	strong	negative	strong	1.2	good	yes	SRG	SRG	LR	LR	no	≥5x10-4 <10-2	neg	neg	FLR	<0.1%	<10%
10	84986	AIEOP_BFM_ALL_ 2000	11.69	F	D	yes	neg	DUX4	0.95	DUX4	0.996	nodel	nodel	no	del htz	del htz	del (30%)	nodel	nodel	WT	yes	p.Gly13Asp (0.26)	WT	p.Glu76Lys (0.23)	WT	WT	WT	WT	WT	WT	WT	strong	strong	negative	strong	2.2	poor	yes	HRG	HRG	IR	HR	yes	NA	≥5x10-4 <10-2	<5x10-4	FMR	≥0.1%	<10%
11	84982	AIEOP_BFM_ALL_ 2000	9.36	M	D	yes	neg	DUX4	1	DUX4	0.987	nodel	nodel	no	del htz	del htz	del	nodel	nodel	WT	no	WT	WT	WT	WT	WT	WT	WT	WT	p.Pro607SerfsTer6 (0.4)	WT	strong	strong	weak	strong	54.3	good	yes	MRG	MRG	IR	IR	no	≥10-2	≥5x10-4 <10-2	neg	FMR	≥0.1%	≥10%
12	180460	AIEOP_BFM_ALL_ 2000	3.49	F	D	yes	neg	DUX4	1	DUX4	0.939	del	nodel	no	nodel	nodel	nodel	del htz ex1	nodel	WT	no	WT	WT	WT	WT	WT	WT	WT	WT	WT	p.Trp252Ser (0.9)	weak	negative	negative	strong	15.04	good	yes	SRG	SRG	LR	LR	no	≥5x10-4 <10-2	neg	neg	FMR	≥0.1%	<10%
13	176272	AIEOP_BFM_ALL_ 2000	3.42	M	D	yes	neg	DUX4	0.95	DUX4	0.986	nodel	nodel	no	nodel	nodel	nodel	nodel	nodel	WT	no	WT	WT	WT	WT	WT	WT	WT	WT	WT	WT	strong	negative	negative	strong	4.7	good	yes	MRG	MRG	IR	NA	NA	≥10-2	≥5x10-4 <10-2	neg	FMR	≥0.1%	<10%
14	176273	AIEOP_BFM_ALL_ 2000	12.21	M	D	yes	neg	DUX4	1	DUX4	0.974	nodel	nodel	no	nodel	nodel	nodel	nodel	nodel	WT	no	WT	WT	WT	WT	WT	WT	WT	WT	p.Asn4208LysfsTer126	WT	weak	weak	negative	strong	11.8	good	yes	MRG	MRG	IR	IR	no	≥10-2	≥5x10-4 <10-2	neg	FMR	≥0.1%	<10%
15	54599	AIEOP_BFM_ALL_ 2000	5.73	M	D	yes	neg	DUX4	1	DUX4	0.989	del	nodel	no	nodel	nodel	nodel	del	nodel	WT	no	WT	WT	WT	WT	WT	WT	WT	WT	WT	WT	weak	negative	weak	strong	17.2	good	yes	MRG	HRG	IR	HR	yes	≥10-2	≥5x10-4 <10-2	<5x10-4	FHR	≥0.1%	≥10%
16	54613	AIEOP_BFM_ALL_ 2000	11.34	F	D	yes	pos	DUX4	0.95	DUX4	0.989	nodel	del	yes	del hmz	del hmz	del	nodel	nodel	WT	yes	WT	WT	p.Thr73Ile (0.12) and p.Glu76Gly (0.25)	WT	WT	WT	WT	WT	WT	WT	strong	weak	negative	strong	49.21	good	yes	MRG	HRG	IR	HR	yes	≥10-2	≥10-2	<5x10-4	FMR	≥0.1%	<10%
17	54588	AIEOP_BFM_ALL_ 2000	15.92	F	D	yes	pos	DUX4	0.95	DUX4	0.995	del	del	no	nodel	nodel	nodel	nodel	nodel	WT	yes	p.Gly13Asp (0.51)	WT	WT	WT	WT	WT	WT	WT	WT	WT	strong	weak	strong	strong	55.54	poor	yes	HRG	HRG	IR	IR	no	≥10-2	<5x10-4	<5x10-4	FHR	≥0.1%	≥10%
18	147687	AIEOP_BFM_ALL_ 2000	2.34	F	D	yes	pos	DUX4	0.95	DUX4	0.983	nodel	nodel	no	nodel	nodel	nodel	nodel	nodel	WT	no	WT	WT	WT	WT	WT	WT	WT	p.Gln1072Lys (0.58)	WT	WT	NA	NA	not tested	not tested	7.44	good	yes	MRG	MRG	IR	IR	no	≥5x10-4 <10-2	<5x10-4	<5x10-4	FLR	<0.1%	<10%
19	84607	AIEOP_BFM_ALL_ 2000	5.76	M	D	yes	neg	DUX4	0.9	DUX4	0.978	nodel	nodel	no	nodel	nodel	nodel	del htz ex1	nodel	WT	no	WT	WT	WT	WT	WT	WT	WT	WT	WT	WT	NA	NA	not tested	not tested	4.2	good	yes	MRG	HRG	IR	HR	yes	≥10-2	≥10-2	<5x10-4	FMR	≥0.1%	<10%
20	84608	AIEOP_BFM_ALL_ 2000	13.95	M	D	yes	neg	DUX4	1	DUX4	0.983	del	del	no	del htz (40%)	del htz (40%)	del	nodel	nodel	WT	yes	p.Gly12Ala (0.14)	p.Ala146Pro (0.3)	WT	WT	WT	p.Val26Gly (0.14) and p.Arg59Trp (0.44)	WT	WT	p.Leu1953Pro (0.52) and p.Asp1954GlyfsTer3 (0.52)	WT	strong	strong	negative	strong	2.4	good	yes	SRG	SRG	LR	LR	no	≥5x10-4 <10-2	neg	neg	FLR	≥0.1%	<10%
21	84609	AIEOP_BFM_ALL_ 2000	3.63	M	D	yes	neg	DUX4	0.95	DUX4	0.997	del	nodel	no	nodel	nodel	nodel	nodel	nodel	WT	no	WT	WT	WT	WT	WT	WT	WT	WT	WT	WT	NA	NA	not tested	not tested	1.51	good	yes	MRG	MRG	IR	IR	no	≥5x10-4 <10-2	<5x10-4	<5x10-4	FLR	<0.1%	<10%
22	115569	AIEOP_BFM_ALL_ 2000	16.62	M	D	yes	neg	DUX4	0.95	DUX4	0.994	NA	del	NA	del htz	del htz	nodel	NA	NA	WT	no	WT	WT	WT	WT	p.589_593_YFYVD>SLCR (0.38)	WT	WT	WT	WT	WT	NA	NA	not tested	not tested	16.9	good	yes	MRG	MRG	IR	IR	no	≥10-2	≥5x10-4 <10-2	neg	FMR	≥0.1%	<10%
23	84595	AIEOP_BFM_ALL_ 2000	9.46	M	D	yes	neg	DUX4	1	DUX4	0.992	nodel	del	yes	nodel	nodel	del	nodel	del htz	p.Arg248Gln (0.99)	yes	p.Gln61Lys (0.37)	WT	WT	WT	WT	WT	WT	WT	WT	WT	strong	negative	negative	strong	73.95	good	yes	HRG	HRG	HR	HR	no	≥10-2	≥10-2	≥5x10-4 <10-2	FMR	≥0.1%	<10%
25	58116	AIEOP_BFM_ALL_ 2000	14.09	F	D	yes	neg	DUX4	0.9	DUX4	0.993	nodel	nodel	no	del htz	del htz	del	nodel	del htz	p.Arg283Ser (0.89) and p.Arg283CysfsTer63 (0.89)	yes	WT	p.Gly12Asp (0.57)	WT	WT	WT	WT	WT	WT	WT	WT	strong	strong	negative	strong	39.89	good	yes	MRG	HRG	IR	HR	yes	≥10-2	≥10-2	<5x10-4	FMR	≥0.1%	<10%
26	84598	AIEOP_BFM_ALL_ 2000	12.95	M	D	yes	neg	DUX4	0.95	DUX4	0.998	NA	nodel	no	nodel	nodel	nodel	NA	NA	WT	no	WT	WT	WT	WT	WT	WT	WT	WT	WT	WT	NA	NA	not tested	not tested	7.7	good	yes	MRG	MRG	IR	IR	no	≥10-2	<5x10-4	neg	FLR	<0.1%	<10%
27	37251	AIEOP_BFM_ALL_ 2000	12.50	F	D	no	neg	NA	NA	NA	NA	del	nodel	no	nodel	nodel	nodel	nodel	NA	WT_PCR	NA	NA	NA	NA	NA	NA	NA	NA	NA	NA	NA	NA		not tested	not tested	4.3	good	yes	MRG	HRG	IR	IR	no	≥10-2	<5x10-4	neg	FHR	NA	NA
28	37372	AIEOP_BFM_ALL_ 2000	9.09	F	D	no	neg	NA	NA	NA	NA	del	del	no	del hmz	del hmz	del htz	nodel	nodel	WT_PCR	NA	NA	NA	NA	NA	NA	NA	NA	NA	NA	NA	NA		not tested	not tested	6.2	good	yes	MRG	MRG	IR	IR	no	≥10-2	≥5x10-4 <10-2	neg	FMR	NA	NA
29	47862	AIEOP_BFM_ALL_ 2000	9.44	M	D	yes	pos	DUX4	1	DUX4	0.998	del	nodel	no	del htz (25%)	del htz (25%)	nodel	del htz (25%)	nodel	WT	yes	WT	WT	p.Gly503Ala (0.26)	WT	WT	WT	WT	WT	WT	p.Ile34AsnfsTer32 (0.38)	strong	strong	strong	strong	4.39	good	yes	MRG	HRG	IR	HR	yes	≥10-2	≥5x10-4 <10-2	<5x10-4	FMR	≥0.1%	<10%
30	84592	AIEOP_BFM_ALL_ 2000	10.11	F	D	yes	neg	DUX4	0.9	DUX4	0.907	nodel	nodel	no	nodel	nodel	nodel	nodel	nodel	WT	no	WT	WT	WT	WT	WT	WT	WT	WT	WT	WT	NA	NA	not tested	not tested	2.52	good	yes	MRG	HRG	IR	HR	yes	≥10-2	≥5x10-4 <10-2	<5x10-4	FMR	≥0.1%	<10%
31	54593	AIEOP_BFM_ALL_ 2000	16.21	M	D	yes	pos	DUX4	0.9	DUX4	0.987	nodel	del	no	nodel	nodel	nodel	nodel	nodel	WT	yes	WT	WT	p.Glu69Lys (0.24)	WT	WT	WT	WT	WT	WT	WT	NA	NA	not tested	not tested	3.48	good	yes	MRG	HRG	IR	HR	yes	≥10-2	≥10-2	<5x10-4	FMR	≥0.1%	<10%
32	55425	AIEOP_BFM_ALL_ 2000	5.78	F	D	yes	pos	DUX4	1	DUX4	0.99	nodel	del (15%)	no	nodel	nodel	nodel	nodel	nodel	WT	yes	p.Gly12Ser (0.44)	WT	WT	WT	WT	WT	WT	WT	WT	WT	strong	negative	negative	strong	21.18	good	yes	MRG	MRG	IR	IR	no	≥10-2	<5x10-4	<5x10-4	FMR	≥0.1%	<10%
33	84604	AIEOP_BFM_ALL_ 2000	10.24	M	D	yes	neg	DUX4	0.9	DUX4	0.978	nodel	nodel	no	del htz	del htz	nodel	nodel	nodel	WT	no	WT	WT	WT	WT	WT	WT	WT	WT	WT	WT	NA	NA	not tested	not tested	19.6	poor	yes	HRG	MRG	IR	IR	no	≥10-2	<5x10-4	<5x10-4	FMR	≥0.1%	<10%
34	55432	AIEOP_BFM_ALL_ 2000	16.30	F	D	yes	pos	DUX4	0.95	DUX4	0.994	del (50%)	del (20%)	no	del hmz (50%)	del hmz (50%)	nodel	nodel	nodel	WT	yes	p.Gly13Val (0.25)	WT	WT	WT	WT	WT	WT	WT	WT	WT	strong	weak	weak	strong	3.9	good	yes	MRG	HRG	IR	HR	yes	≥10-2	≥10-2	<5x10-4	FMR	≥0.1%	<10%
35	47857	AIEOP_BFM_ALL_ 2009	15.91	F	D	yes	neg	DUX4	1	DUX4	0.999	del	nodel	no	nodel	nodel	nodel	nodel	nodel	WT	no	WT	WT	WT	WT	WT	WT	WT	WT	WT	WT	strong	strong	strong	strong	4.53	good	yes	MRG	MRG	IR	IR	no	≥10-2	<5x10-4	neg	FMR	≥0.1%	<10%
37	54608	AIEOP_BFM_ALL_ 2009	15.77	M	D	yes	neg	DUX4	0.9	DUX4	0.998	del	del	no	nodel	nodel	nodel	nodel	nodel	WT	yes	p.Gly12Ala (0.15)	WT	WT	WT	WT	WT	WT	WT	WT	WT	strong	strong	strong	strong	22.4	good	yes	HRG	HRG	NA	NA	NA	NA	NA	NA	FHR	≥0.1%	≥10%
38	58118	AIEOP_BFM_ALL_ 2009	3.33	F	D	yes	neg	DUX4	0.9	DUX4	0.998	nodel	nodel	no	nodel	nodel	nodel	nodel	nodel	WT	no	WT	WT	WT	WT	WT	WT	WT	WT	WT	WT	strong	strong	strong	strong	4.58	good	yes	MRG	MRG	IR	IR	no	≥10-2	neg	neg	FMR	≥0.1%	<10%
40	84915	AIEOP_BFM_ALL_ 2009	15.72	M	D	yes	neg	DUX4	0.65	DUX4	0.749	nodel	nodel	no	nodel	nodel	nodel	nodel	nodel	WT	no	WT	WT	WT	WT	WT	WT	WT	WT	WT	WT	NA	weak	negative	strong	6.9	good	yes	MRG	MRG	IR	IR	no	≥5x10-4 <10-2	<5x10-4	neg	FLR	<0.1%	<10%
41	55423	AIEOP_BFM_ALL_ 2009	5.72	M	D	yes	pos	DUX4	0.9	DUX4	0.954	nodel	del	no	nodel	nodel	nodel	nodel	nodel	WT	no	WT	WT	WT	WT	p.Asp593Gly (0.57)	WT	WT	WT	WT	WT	strong	weak	weak	strong	2.4	good	yes	MRG	MRG	IR	IR	no	≥10-2	<5x10-4	<5x10-4	FMR	≥0.1%	<10%
42	55437	AIEOP_BFM_ALL_ 2009	17.52	F	D	yes	neg	DUX4	1	DUX4	0.99	nodel	del	no	nodel	nodel	nodel	nodel	nodel	WT	yes	p.Gly12Ser (0.27)	p.Gly12Arg (0.14)	WT	WT	WT	WT	WT	WT	WT	WT	strong	weak	negative	strong	56.13	poor	yes	HRG	HRG	HR	HR	yes	≥10-2	≥10-2	<5x10-4	FHR	≥0.1%	≥10%
44	55439	AIEOP_BFM_ALL_ 2009	13.89	F	D	yes	pos	DUX4	0.95	DUX4	0.989	nodel	nodel	no	del htz	del htz	nodel	nodel	nodel	WT	yes	WT	p.Thr58Ile (0.24)	WT	WT	WT	WT	WT	WT	WT	WT	strong	weak	negative	strong	87.74	NA	yes	HRG	HRG	HR	HR	yes	≥10-2	≥10-2	<5x10-4	FHR	≥0.1%	≥10%
45	84984	AIEOP_BFM_ALL_ 2009	3.58	M	D	yes	neg	DUX4	0.9	DUX4	0.906	nodel	nodel	no	nodel	nodel	del	nodel	nodel	WT	no	WT	WT	WT	WT	WT	WT	WT	p.His1038Arg (0.38)	WT	WT	NA	negative	negative	strong	13.5	good	yes	MRG	MRG	IR	IR	no	≥5x10-4 <10-2	<5x10-4	neg	FLR	<0.1%	<10%
46	58117	AIEOP_BFM_ALL_ 2009	4.29	M	D	yes	neg	DUX4	1	DUX4	0.991	nodel	nodel	no	nodel	nodel	nodel	nodel	nodel	WT	yes	WT	WT	p.Glu69Lys (0.44)	WT	WT	p.Arg59Trp (0.22)	WT	WT	WT	WT	strong	weak	negative	strong	5	good	yes	MRG	MRG	IR	IR	no	≥10-2	<5x10-4	neg	FMR	≥0.1%	<10%
47	58123	AIEOP_BFM_ALL_ 2009	18.39	M	D	yes	neg	DUX4	1	DUX4	0.995	del	nodel	no	nodel	nodel	nodel	del htz	nodel	WT	no	WT	WT	WT	WT	WT	WT	WT	WT	WT	WT	weak	strong	weak	strong	16.26	good	yes	MRG	MRG	IR	IR	no	≥5x10-4 <10-2	<5x10-4	neg	FLR	<0.1%	<10%
48	58124	AIEOP_BFM_ALL_ 2009	4.57	F	D	yes	neg	DUX4	0.8	DUX4	0.822	nodel	nodel	no	del hmz	del hmz	nodel	nodel	nodel	WT	yes	WT	WT	p.Gly60Ala (0.35)	WT	WT	WT	WT	WT	WT	WT	strong	strong	negative	strong	2.33	good	yes	SRG	SRG	LR	LR	no	≥5x10-4 <10-2	neg	neg	FLR	<0.1%	<10%
49	54595	AIEOP_BFM_ALL_ 2009	6.63	M	D	yes	neg	DUX4	1	DUX4	0.999	del	nodel	no	nodel	nodel	nodel	nodel	nodel	WT	no	WT	WT	WT	WT	WT	WT	WT	WT	WT	WT	strong	weak	weak	strong	10.2	good	yes	MRG	MRG	IR	IR	no	≥10-2	≥5x10-4 <10-2	neg	FMR	≥0.1%	<10%
50	55416	AIEOP_BFM_ALL_ 2009	9.79	M	D	yes	pos	ZNF384/DUX4 (unclassified)	0.8	DUX4	0.933	nodel	nodel	no	del hmz	del hmz	nodel	nodel	nodel	WT	no	WT	WT	WT	WT	WT	WT	WT	WT	WT	WT	negative	negative	negative	strong	11.84	good	yes	MRG	MRG	IR	IR	no	≥10-2	≥5x10-4 <10-2	neg	FLR	<0.1%	<10%
51	55430	AIEOP_BFM_ALL_ 2009	16.33	F	D	yes	neg	DUX4	0.95	DUX4	0.998	nodel	del (25%)	yes	del hmz (50%)	del htz (30%)	del (30%)	nodel	nodel	WT	yes	p.Gly12Asp (0.54)	WT	WT	WT	WT	WT	WT	WT	WT	WT	strong	negative	weak	strong	1.4	good	yes	HRG	HRG	HR	HR	yes	≥10-2	≥5x10-4 <10-2	<5x10-4	FHR	≥0.1%	<10%
52	54603	AIEOP_BFM_ALL_ 2009	17.46	M	D	yes	neg	DUX4	0.9	DUX4	0.769	del	nodel	no	del htz (40%)	del htz (40%)	del (40%)	nodel	nodel	WT	yes	p.Gly13Arg (0.14)	WT	WT	WT	WT	WT	WT	WT	WT	WT	strong	weak	negative	strong	9.7	poor	yes	HRG	HRG	HR	HR	yes	≥10-2	≥5x10-4 <10-2	<5x10-4	FMR	≥0.1%	<10%
53	58129	AIEOP_BFM_ALL_ 2009	12.02	M	D	yes	neg	DUX4	1	DUX4	0.996	nodel	del	yes (15%)	del htz (15%)	nodel	nodel	nodel	del htz	p.Arg156Pro (0.19) and p.Leu257_Glu258insVal (0.19)	no	WT	WT	WT	WT	WT	WT	WT	WT	WT	WT	strong	weak	weak	strong	10.55	poor	no	HRG	HRG	HR	HR	no	≥10-2	≥10-2	≥5x10-4 <10-2	FHR	≥0.1%	≥10%
54	54597	AIEOP_BFM_ALL_ 2009	11.95	F	D	yes	pos	DUX4	0.9	DUX4	0.997	nodel	nodel	no	del hmz	del htz	nodel	nodel	nodel	WT	no	WT	WT	WT	WT	WT	WT	WT	WT	p.Tyr2183Ter (0.67)	WT	strong	weak	negative	strong	9.2	good	yes	HRG	HRG	HR	HR	yes	≥10-2	≥10-2	<5x10-4	FMR	≥0.1%	<10%
55	58115	AIEOP_BFM_ALL_ 2009	12.21	F	D	yes	neg	DUX4	0.9	DUX4	0.988	nodel	del	no	nodel	nodel	nodel	nodel	nodel	WT	yes	WT	WT	p.Glu76Gly (0.14)	p.Ile541Met (0.14) and p.Ala542CysfsTer16 (0.14) and p.Gln543delinsProLys (0.14) and Arg1276Gln (0.48)	WT	WT	WT	WT	p.Ala1546GlnfsTer16 (0.19)	WT	strong	negative	negative	strong	1.41	good	yes	HRG	HRG	HR	HR	no	≥10-2	≥10-2	≥5x10-4 <10-2	FMR	≥0.1%	<10%
56	47867	AIEOP_BFM_ALL_ 2009	15.44	M	D	yes	neg	DUX4	1	DUX4	0.996	nodel	nodel	no	nodel	nodel	nodel	nodel	nodel	WT	yes	p.Gly13Asp (0.45)	WT	WT	WT	WT	WT	WT	WT	WT	p.Ser326Arg (0.49)	strong	negative	weak	strong	31.39	good	yes	HRG	HRG	HR	HR	yes	≥10-2	≥5x10-4 <10-2	<5x10-4	FMR	<0.1%	<10%
57	58130	AIEOP_BFM_ALL_ 2009	16.39	M	D	yes	neg	DUX4	0.95	DUX4	0.986	nodel	nodel	no	del hmz	del hmz	nodel	nodel	nodel	WT	no	WT	WT	WT	WT	WT	WT	WT	WT	WT	WT	strong	weak	negative	strong	11.1	good	yes	MRG	MRG	IR	IR	no	≥10-2	<5x10-4	neg	FMR	≥0.1%	<10%
58	54611	AIEOP_BFM_ALL_ 2009	15.10	M	D	yes	neg	DUX4	0.95	DUX4	0.984	del	del	no	del hmz	del hmz	del	nodel	nodel	WT	yes	p.Gly12Asp (0.63)	WT	p.Ala72Thr (0.46)	WT	WT	WT	WT	WT	p.Arg4282Ter (0.23)	WT	strong	negative	negative	strong	10.7	good	yes	HRG	HRG	HR	HR	no	≥10-2	≥10-2	≥5x10-4 <10-2	FMR	<0.1%	<10%
59	54606	AIEOP_BFM_ALL_ 2009	12.49	M	D	yes	neg	DUX4	0.9	DUX4	0.998	nodel	nodel	no	del hmz	del hmz	del (15%)	nodel	nodel	WT	yes	WT	p.Gly12Asp (0.39)	WT	WT	WT	WT	WT	WT	WT	WT	strong	strong	negative	strong	20.06	poor	yes	HRG	HRG	IR	IR	no	≥10-2	≥10-2	neg	FHR	≥0.1%	<10%
60	48146	AIEOP_BFM_ALL_ 2009	7.89	F	D	no	neg	NA	NA	NA	NA	nodel	nodel	no	nodel	nodel	nodel	nodel	nodel	NA	NA	NA	NA	NA	NA	NA	NA	NA	NA	NA	NA	strong	strong	negative	strong	3.3	good	yes	HRG	HRG	HR	HR	yes	≥10-2	≥5x10-4 <10-2	<5x10-4	FMR	≥0.1%	<10%
61	73531	AIEOP_BFM_ALL_ 2009	15.73	F	D	yes	neg	DUX4	0.95	DUX4	0.994	nodel	nodel	no	del hmz	del hmz	nodel	del hmz	nodel	WT	no	WT	WT	WT	WT	WT	WT	WT	WT	p.Leu957PhefsTer13 (0.31)	WT	strong	strong	negative	strong	1.54	good	yes	MRG	MRG	IR	IR	no	≥10-2	<5x10-4	neg	FMR	≥0.1%	<10%
62	83921	AIEOP_BFM_ALL_ 2017	17.44	M	D	yes	neg	DUX4	1	DUX4	0.988	del	nodel	no	nodel	nodel	nodel	del hmz	nodel	WT	no	WT	WT	WT	WT	WT	WT	WT	p.Gln1072Lys (0.3)	WT	WT	strong	negative	negative	weak	6.68	good	yes	MRG	MRG	IR	IR	no	≥5x10-4 <10-2	<5x10-4	neg	FLR	<0.1%	<10%
63	83910	AIEOP_BFM_ALL_ 2017	9.55	F	D	yes	neg	DUX4	0.95	DUX4	0.996	nodel	del (30%)	yes (10%)	del htz (10%)	del htz (10%)	del (10%)	nodel	del htz (30%)	p.Cys238Tyr (0.51)	yes	WT	WT	WT	p.Arg461Ter (0.41)	WT	WT	WT	WT	WT	WT	strong	weak	negative	strong	3.1	NA	yes	HRG	HRG	HR	HR	no	≥10-2	≥10-2	≥5x10-4 <10-2	FHR	≥0.1%	<10%
64	84979	AIEOP_BFM_ALL_ 2017	10.33	F	D	yes	neg	DUX4	0.95	DUX4	0.968	del	nodel	no	del htz (20%)	del htz (20%)	del	del htz (30%)	nodel	WT	no	WT	WT	WT	WT	WT	WT	WT	WT	WT	WT	weak	weak	negative	strong	34.4	NA	yes	MRG	MRG	IR	IR	no	≥5x10-4 <10-2	<5x10-4	neg	FLR	<0.1%	<10%
65	115577	AIEOP_BFM_ALL_ 2017	9.99	F	D	yes	neg	DUX4	1	DUX4	1	del	nodel	no	del htz	del htz	nodel	nodel	nodel	WT	no	WT	WT	WT	WT	WT	WT	WT	WT	WT	p.V509del_insPPNP (0.28)	strong	strong	negative	strong	31.52	good	yes	MRG	MRG	IR	IR	no	≥10-2	<5x10-4	neg	FMR	≥0.1%	<10%
66	115580	AIEOP_BFM_ALL_ 2017	4.47	F	D	yes	neg	DUX4	0.95	DUX4	0.998	nodel	nodel	no	nodel	nodel	nodel	nodel	nodel	WT	no	WT	WT	WT	WT	WT	WT	WT	WT	WT	WT	strong	negative	weak	strong	13	good	yes	MRG	MRG	IR	IR	no	≥5x10-4 <10-2	<5x10-4	neg	FMR	≥0.1%	<10%
67	147702	AIEOP_BFM_ALL_ 2017	8.93	M	D	yes	neg	DUX4	0.95	DUX4	0.998	del	nodel	no	del htz	del htz	nodel	nodel	nodel	WT	no	WT	WT	WT	WT	WT	WT	WT	WT	WT	p.Q107_A108insASLA*A (0.39) and p.G122(-T130)del fs with gain of stop	strong	negative	strong	strong	20.9	good	yes	HRG	HRG	HR	HR	yes	≥5x10-4 <10-2	≥5x10-4 <10-2	<5x10-4	FMR	≥0.1%	<10%
68	147703	AIEOP_BFM_ALL_ 2017	16.95	F	D	yes	neg	DUX4	0.9	DUX4	0.974	nodel	nodel	no	del hmz	del htz	del	del htz	nodel	WT	yes	p.Gly13Asp (0.29)	WT	WT	WT	WT	WT	WT	WT	WT	WT	strong	strong	negative	strong	24.3	good	yes	HRG	HRG	HR	HR	yes	≥10-2	≥5x10-4 <10-2	<5x10-4	FMR	≥0.1%	<10%
70	176282	AIEOP_BFM_ALL_ 2017	12.87	F	D	yes	pos	DUX4	0.9	DUX4	0.996	nodel	nodel	no	nodel	nodel	nodel	nodel	nodel	WT	no	WT	WT	WT	WT	WT	WT	WT	WT	WT	WT	strong	weak	negative	strong	32.2	good	yes	MRG	MRG	IR	IR	no	≥10-2	<5x10-4	<5x10-4	FMR	≥0.1%	<10%
71	211086	AIEOP_BFM_ALL_ 2017	6.03	F	D	yes	pos	DUX4	0.95	DUX4	0.996	nodel	nodel	no	nodel	nodel	nodel	nodel	nodel	WT	no	WT	WT	WT	WT	WT	WT	WT	WT	WT	WT	strong	negative	negative	strong	56.23	good	yes	MRG	MRG	IR	IR	no	≥10-2	≥5x10-4 <10-2	neg	FMR	≥0.1%	<10%
72	211089	AIEOP_BFM_ALL_ 2017	10.58	M	D	yes	neg	DUX4	0.95	DUX4	0.998	del	nodel	no	nodel	nodel	del	del htz	nodel	WT	no	WT	WT	WT	WT	WT	WT	WT	WT	WT	WT	strong	negative	strong	strong	11.24	good	yes	MRG	MRG	IR	IR	no	≥5x10-4 <10-2	<5x10-4	<5x10-4	FLR	<0.1%	<10%
73	239078	AIEOP_BFM_ALL_ 2017	7.57	F	D	yes	neg	DUX4	0.95	DUX4	0.999	del	nodel	no	nodel	nodel	nodel	nodel	nodel	WT	no	WT	WT	WT	WT	WT	WT	WT	WT	WT	WT	strong	negative	negative	strong	10.97	good	yes	MRG	MRG	IR	IR	no	≥10-2	<5x10-4	neg	FMR	≥0.1%	<10%
74	239079	AIEOP_BFM_ALL_ 2017	5.97	M	D	yes	pos	DUX4	1	DUX4	0.998	nodel	nodel	no	nodel	nodel	nodel	nodel	nodel	WT	yes	p.Gly12Asp (0.51)	WT	WT	WT	WT	WT	WT	WT	WT	WT	strong	strong	negative	strong	9.8	good	yes	HRG	HRG	IR	IR	no	≥10-2	<5x10-4	<5x10-4	FHR	<0.1%	<10%
75	239083	AIEOP_BFM_ALL_ 2017	8.26	M	D	yes	neg	DUX4	0.95	DUX4	0.996	del	nodel	no	nodel	nodel	nodel	nodel	nodel	WT	no	WT	WT	WT	WT	WT	WT	WT	WT	WT	WT	negative	negative	negative	strong	21,9	NA	yes	HRG	HRG	HR	HR	yes	≥10-2	≥5x10-4 <10-2	<5x10-4	FMR	≥0.1%	<10%
[truncated: 10 more columns]

## Sheet: Supplementary Table S3
No	UID	UID_diagnosis	Gender	Time_point	RNA-seq	FISH_IGHsplit	ALLCatchR_pred	ALLCatchR_score	ALLSorts_pred	ALLSorts_score	ERG	IKZF1	IKZF1plus	CDKN2A	CDKN2B	PAX5	TBL1XR1	TP53	TP53_mut	RAS_MAPK_pathway_mut	NRAS_mut	KRAS_mut	PTPN11_mut	NF1_mut	FLT3_mut	PAX5_mut	IKZF1_mut	ZEB2_mut	KMT2D_mut	TBL1XR1_mut	CD371	CD2	CD56	CD34
24	84595	84595	M	R	no	NA	NA	NA	NA	NA	NA	NA	NA	NA	NA	NA	NA	NA	NA	NA	NA	NA	NA	NA	NA	NA	NA	NA	NA	NA	NA	NA	NA	NA
36	47857	47857	F	R	yes	NA	DUX4	0.95	DUX4	0.997	del	nodel	no	nodel	nodel	nodel	nodel	nodel	WT	no	WT	WT	WT	WT	WT	WT	WT	WT	WT	WT	strong	strong	NA	NA
39	58118	58118	F	R	yes	neg	DUX4	0.95	DUX4	0.993	nodel	del	no	nodel	nodel	nodel	nodel	nodel	p.Arg273His (0.2)	yes	p.Gly12Asp (0.18)	WT	WT	WT	WT	WT	WT	WT	WT	WT	strong	negative	NA	NA
43	55437	55437	F	R	no	NA	NA	NA	NA	NA	nodel	del	yes	del hmz	del hmz	nodel	nodel	nodel	WT_PCR	NA	NA	NA	NA	NA	NA	NA	NA	NA	NA	NA	strong	weak	NA	NA
69	147703	147703	F	R	no	NA	NA	NA	NA	NA	NA	NA	NA	NA	NA	NA	NA	NA	NA	NA	NA	NA	NA	NA	NA	NA	NA	NA	NA	NA	negative		NA	NA
